# Supplementary material for: Genetic diversity and linkage disequilibrium using SNP (KASP) and AFLP markers in a worldwide durum wheat (Triticum turgidum L. var durum) collection
Source: PLoS One. 2019 Jun 28;14(6):e0218562. doi: 10.1371/journal.pone.0218562 (PMC6741835; doi:10.1371/journal.pone.0218562)
Supplement: S2 Table — (A) Analysis for K = 2 model. (B) Analysis for K = 5 model. (XLSX) [file pone.0218562.s007.xlsx]

## Sheet: S2a Table
S2a Table. Accessions assigned per subpopulation by STRUCTURE software (K=2, maximum Δk) using 26 SNP markers in the entire durum wheat collection .
Accession ID	Accession name	SbpS_1 a	SbpS_2	SbpS assigned (K=2)	Year of registration b	Origin c	Pedigree
1	Buck Platino	0.5708	0.4292	1	2002	ARM	BAMB"S"//MO"S"/YAV79
3	Buck Esmeralda	0.5135	0.4865	1	2000	ARM	CDEU / BONQUI
6	BonINTA Facon	0.8685	0.1315	1	1997	ARM	STN"S"/3/CHUR"S"/HUI"S"//POC"S"/4/MO"S"
7	BonINTA Carilo	0.8082	0.1918	1	2002	ARM	TGBB/CANDEF/3/BERK/GDO VZ516//MTTE"S"/4/LAKOTA/CANDO
20	VF 0154	0.8252	0.1748	1	nr	ARM	SORD 1/PLATA 16
22	VF 0113	0.8319	0.1681	1	nr	ARM	LLOYD (USA 1983, CANDO/EDMORE)
24	VF 003	0.9171	0.0829	1	nr	ARM	GANS"S"
27	VF 0136	0.978	0.022	1	nr	ARM	CHEN/ALTAR 84/4/SRN//HUI/YAV79/3/SKARV/…
28	VF 0137	0.9554	0.0446	1	nr	ARM	PLATA10/6/MQUE/4/USDA573/QFN/AA-7/3/ALBA- D/5/AVO/HUI/7/PLATA_13/8/THKNEE_11/9/CHEN/ALTAR 84/3/HUI/POC//BUB/RUFO/4/FNFOOT
29	B#24	0.6301	0.3699	1	nr	ARM	TATLER-1/BEJAH-7
30	B#25	0.5462	0.4538	1	nr	ARM	GDOVZ394//SBA81/PLC”S”/7/YEL”S”/BAR”S”/3/GR”S”/AFN//CR”S”/5/DON”S”//CR”S”*2/GS”S”/3/… (VEROLI)
32	ACA 1801F	0.7946	0.2054	1	2008	ARM	BONQUILACO/BCANDISUR
33	CBW 0105	0.9783	0.0217	1	nr	ARM	BELFUGITTO//CATA"S"/STN"S"/3/LAKOTA/CANDO
36	CBW 0141	0.547	0.453	1	nr	ARM	BONVAL//F.LUNGA/GDO 645
40	CBW 0225	0.636	0.364	1	nr	ARM	BONQUI/BAMB/BIFAC
50	CBW 0001	0.9729	0.0271	1	nr	ARM	INTER_18
51	CBW 0002	0.914	0.086	1	nr	ARM	KNAR_3/MOJO_2//ACO89
52	CBW 0004	0.9562	0.0438	1	nr	ARM	AVTA/YAZI_1
54	CBW 0101	0.9617	0.0383	1	nr	ARM	BELFUGITTO//CATA”S”/STN”S”/3/LAKOTA/CANDO
87	B33.1123.16-3-4-3	0.9796	0.0204	1	nr	ARM	BICRL/4/BONQUI/3/ALTAR84/FUUT"S"//AAZ"S"
131	DD26	0.8507	0.1493	1	nr	ARM	UC1113/KOFA
132	DD150	0.6032	0.3968	1	nr	ARM	UC1113/KOFA
164	CBW 08131	0.621	0.379	1	nr	ARM	BCRIS/BICUM"S"//BICAR#9639/3/POHO_1//CETA/SRN_3
166	ACA 2125.07	0.6448	0.3552	1	nr	ARM	CBW40/KOFA
167	ACA 4420.08	0.7271	0.2729	1	nr	ARM	ACA1801F/KOFA-10
76	Bonaerense Quilaco	0.9692	0.0308	1	1987	ARM	MAGHREBI-72/GANSO//ANHINGA/3/RABICORNO//D-21563/ANHINGA
80	Buck Mechongue	0.5503	0.4497	1	1979	ART	DT216.156//MOGH/WELLS/3/RL3442/LK/4/TACE/3*TC
134	Llareta	0.9668	0.0332	1	1997	CHI	D67.54.4.9A//JORI’S’/ROSNER DURUM 119-200-4Y/3/SAHEL77
135	Corcolen	0.845	0.155	1	2005	CHI	ALGA’S’/3/CANDEALFEN5/FLAMINGO’S’//PETREL’S’/4/CHURRILLAS’S’/5/AUK’S’/6/RUFF’S’/FLAMINGO’S’//FLAMINGO’S’/CRANE’S’/3/YAV79/HUITLES’S’
136	Lleuque	0.9045	0.0955	1	2011	CHI	YEL’S’/BAR’S’/3/GR’S’/AFN//CR’S’/5/DOM’S’// CR’S’*2/GS’S’/3/SCO’S’/4/HORA/6/LAP76/GULL’S’/7/LICAN
137	Quc 3585-2007	0.9806	0.0194	1	nr	CHI	POHO1/4/ALTAR84/CMH84/CMH82A.1062//RISSA’S’/3/ACONCHI89
138	Quc 3739-2008	0.7361	0.2639	1	nr	CHI	OSU-3880005/3/STOT//ALTAR84/ALD/4/KUCUK2/5/CRAKE10/RISSA
139	Quc 3104-2005	0.9203	0.0797	1	nr	CHI	ALTAR84/ALD’S’//STN’S’/CHEN’S’/ALTAR84/4/ATES1D
140	Quc 3587-2007	0.9805	0.0195	1	nr	CHI	POHO1/4/ALTAR84/CMH84/CMH82A.1062//RISSA’S’/3/ACONCHI89
141	Quc 3693-2008	0.8801	0.1199	1	nr	CHI	GUAYACAN INTA//YUAN1/GREEN18/3/SOOTY9/RASCON 37
142	Quc 3584-2007	0.9807	0.0193	1	nr	CHI	POHO1/4/ALTAR84/CMH84/CMH82A.1062//RISSA’S’/3/ACONCHI89
143	Quc 3738-2008	0.9732	0.0268	1	nr	CHI	OSU-3880005/3/STOT//ALTAR84/ALD/4/KUCUK2/5/RASCON 37/2*TARRO2
144	Quc 3506-2007	0.9717	0.0283	1	nr	CHI	ALTAR84/STINT’S’//SILVER/4/ALTAR84/CMH82A.1062//RISSA’S’/3/ACONCHI’S
145	Quc 3755-2008	0.8532	0.1468	1	nr	CHI	VANRRIKSE6.2//1ª-1D 2+12-5/3*WB881
146	Quc 3672-2008	0.8945	0.1055	1	nr	CHI	SNITAN/3/STOT//ALTAR84/ALD
147	Quc 3555-2007	0.8776	0.1224	1	nr	CHI	NACH’S’/CHEN’S’//RUFO’S’/ALD’S’/3/SQLA’S’/4/CRANE’S’/PLAC1485
148	Quc 3694-2008	0.953	0.047	1	nr	CHI	GUANAY/3/STOT//ALTAR84/ALD/4/BINTEPE85/SULA
149	Quc 3497-2007	0.9718	0.0282	1	nr	CHI	NACH’S’/CHEN’S’//RUFO’S’/ALD’S’/3/SQLA’S’/7/YEL’S’/BAR’S’/3/GR’S’/AFN//CR’S’/5/DOM’S’//CR’S’*2/GS’S’/3/SCO’S’/4/HORA/6/LAP76/GUIL’S’
150	Quc 3509-2007	0.8455	0.1545	1	nr	CHI	ATES 2-D/7/YEL’S’/BAR’S’/3/GR’S’/AFN//CR’S’/5/DOM’S’//CR’S’*2/GS’S’/3/SCO’S’/4/HORA/6/LAP76/GUIL’S’
151	Quc 3538-2009	0.6538	0.3462	1	nr	CHI	na
152	Quc 3730-2008	0.98	0.02	1	nr	CHI	na
153	Quc 3775-2008	0.7642	0.2358	1	nr	CHI	ATES 1-D/LLARETA INIA
154	Quc 3559-2009	0.8823	0.1177	1	nr	CHI	na
155	Quc 3506-2009	0.9559	0.0441	1	nr	CHI	na
156	Quc 3427-2009	0.8968	0.1032	1	nr	CHI	na
157	Quc 3462-2009	0.9745	0.0255	1	nr	CHI	na
158	Quc 3763-2008	0.9807	0.0193	1	nr	CHI	na
14	65-IAT2	0.8871	0.1129	1	nr	CIM	AJAIA_12/F3LOCAL(SEL.ETHIO.135.85)//PLATA_13
15	66-IAT2	0.799	0.201	1	nr	CIM	CADO/BOOMER_33
16	69-IAT2	0.9714	0.0286	1	nr	CIM	PLATA_1/SNM//PLATA_9
17	71-IAT2	0.9356	0.0644	1	nr	CIM	SOOTY_9/RASCON_37
18	73-IAT2	0.9402	0.0598	1	nr	CIM	TOTUS/CARGO//ALTAR84/AOS
19	80-IAT2	0.8756	0.1244	1	nr	CIM	YAVAROS TALL
95	Gallareta = Alta 84	0.9712	0.0288	1	1982	CIM	RUFF/FLAMINGO-DW//MEXICALI-75/3/SHEARWATER/4/?
97	Gan	0.9172	0.0828	1	1983	CIM	GGOVZ355/GS//MEXI75
100	Focha	0.7036	0.2964	1	1991	CIM	SULA//WELLS/DWL5023
128	Ourania	0.8814	0.1186	1	2007	CYP	CULT.DW/T.DIC
129	Hekave	0.9181	0.0819	1	2003	CYP	DRA'S'//LLOYD/KIA
130	Josephina	0.9213	0.0787	1	2007	CYP	LLOYD/KIA*3
59	Arcodur	0.7009	0.2991	1	na	FRA	na
114	Karur	0.8189	0.1811	1	2002	FRA	na
119	Byblos	0.7844	0.2156	1	na	FRA	na
123	Exeldur	0.5291	0.4709	1	1992	FRA	VALDUR/REGAL
46	Cantico	0.5103	0.4897	1	na	ITM	PLATANI/GIANNI
109	Dupri	0.5443	0.4557	1	1998	ITM	DUILIO/PRIMADUR
126	Portorico	0.9748	0.0252	1	2000	ITM	AMBRAL X DUILIO		SbpS_1
12	Duilio	0.966	0.034	1	1984	ITT	CAPPELLI//ANHIGA/FLAMINGO		Origin	N°
66	Kofa	0.5473	0.4527	1	1990	USA	DERIVED FROM ‘‘DICOCCUM ALPHA POP-85 S-1’’ POPULATION		ARM	26
67	UC1113	0.6852	0.3148	1	2006	USA	CD52600 (KIFS//RSS/BD1419/3/MEXIS-CP/4/WAHAS/5/YAV79		CHI	25
127	DGE-1	0.7207	0.2793	1	2006	USA	LANGDON/L. ELONGATUM//LANGDON)*1/LANGDON]*8		CIM	9
159	Langdon(Dic-3A)-10	0.6986	0.3014	1	nr	USA	LDN240/KHAPLI//LANGDON 308///MINDUM*3/VERNAL/4/VERNAL EMMER/3*MINDUM		WAN	6
93	Bilik N°2	0.9669	0.0331	1	1987	WAN	CR/STK		USA	4
94	Marrout	0.9115	0.0885	1	1997	WAN	GD/PEL-73081//CANDO/YAVARO-79		FRA	4
96	Omguer 4	0.5521	0.4479	1	1983	WAN	GGOVZ355/GS//MEXI75		ITM	3
98	Cham 1 = Waha	0.9769	0.0231	1	1984	WAN	PLC"S"/RUF"S"/2/GTA"S"/RTTE		CYP	3
101	Bha	0.9044	0.0956	1	na	WAN	na		ART	1
106	Wadalmez-1	0.6809	0.3191	1	1985	WAN	GDOVZ 512/CIT/2/RUFF/FG/3/DWL 5023		ITT	1
	N	82
	MP ≥ 0.8	54
Accession ID	Accession name	SbpS_1 a	SbpS_2	SbpS assigned	Year of registration b	Origin c	Pedigree
2	Buck Topacio	0.4547	0.5453	2	1997	ARM	PROB611/ALTAR 84
4	Buck Cristal	0.2155	0.7845	2	1988	ARM	GAVIOTA/USA-01992[1765];SHASTA/USA-01992[1281]; (GTA/USA)
5	Buck Ambar	0.3469	0.6531	2	1995	ARM	TROB/4/FG/CIT//BBAL/3/CDK/CDEN//BBAL
8	BonINTA Cumenay	0.0415	0.9585	2	1995	ARM	CPP//TGBB/GDO 516
21	VF 042	0.4111	0.5889	2	nr	ARM	SCAR"S"/DGOVZ579//CP/3/T.TURANICUM/BIN//GRANDUR
23	VF 0163	0.3274	0.6726	2	nr	ARM	BI.FACON/BELFUGUITO
25	VF 0121	0.4722	0.5278	2	nr	ARM	MTVD 10-98 HUNGRIA
26	VF 0167	0.4524	0.5476	2	nr	ARM	CDK/2620.89/PROB611/ALTAR 84
31	B#27	0.3964	0.6036	2	nr	ARM	BCRIS//BBAL/BAMB"S"
34	CBW 0112	0.3428	0.6572	2	nr	ARM	BELFUGITTO//CATA"S"/STN"S"/3/F.LUNGA/GDO 645
35	CBW 0120	0.3244	0.6756	2	nr	ARM	TOPAZ/CSLP/6/BR 180/3/ DK 60.120/LDS//64.210/4/BERK 469/5/ALTAR84/AOS "S"
37	CBW 0153	0.3741	0.6259	2	nr	ARM	BONVAL/BAMB
38	CBW 0200	0.2383	0.7617	2	nr	ARM	BONVAL//F.LUNGA//GDO645/3/PROB611/ALTAR84
39	CBW 0210	0.3573	0.6427	2	nr	ARM	BONVAL/BAMB/3/SILVER_23/ARLIN_3//DON87
41	CBW 0230	0.4865	0.5135	2	nr	ARM	CSLP/4/KURZSTROH//LEEDS/BIDI17/3/MONDUR/5/PROB611/ALTAR84
55	CBW 0111	0.4853	0.5147	2	nr	ARM	BELFUGITTO//CATA”S”/STN”S”/3/F.LUNGA/GDO 645
56	CBW 0156	0.1587	0.8413	2	nr	ARM	BONVAL/BAMB
64	Buck Granate	0.4039	0.5961	2	2010	ARM	BCRIS//BBAL/BAMB"S"
65	ACA 1901 F	0.4618	0.5382	2	2009	ARM	KOFA/UCD1113-LINE_199
133	CBW 05082	0.1134	0.8866	2	nr	ARM	BICAR#9634/BONVAL
160	CBW 05024	0.0779	0.9221	2	nr	ARM	BCRIS/BICUM"S"//BICAR#9639
161	CBW 05072	0.0412	0.9588	2	nr	ARM	BR180/3/DK60.120/LDS//64210/4/BERK/5/STIL"S"/YAV"S"/6/TGSB/GDO598/7/BICAR#9641
162	BonINTA Quillen	0.4166	0.5834	2	2015	ARM	BICAR#9634/BONVAL
163	CBW 05081	0.2108	0.7892	2	nr	ARM	BICAR#9634/BONVAL
165	CBW 09034	0.3655	0.6345	2	nr	ARM	BONVAL/3/POHO_1//CETA/SRN_3
168	Buck Zafiro	0.4015	0.5985	2	2015	ARM	BTOP/4/CMH79.1159/YAV"S"/3/BBAL//CAPRI/BTOP
75	Bonaerense Valverde	0.1698	0.8302	2	1980	ART	GIORGIO370//CAPPELLI/YUMA
77	BF 1776	0.1575	0.8425	2	nr	ART	GIORGIO//CAPPELLI/YUMA
79	Balcarceño INTA	0.127	0.873	2	1974	ART	BBAL//BYE*2/TC60
81	Candeal Durumbuck	0.1832	0.8168	2	1952	ART	CANDEAL/TAGANROG
88	Taganrog	0.0176	0.9824	2	1934	ART	SOUTH RUSSIAN LANDRACE
89	Taganrog Buck Balcarce	0.04	0.96	2	1980	ART	CAPPELLIX(CANDEAL ITALIANOX(CAND.XTAG. 17-13-4)
90	Taganrog Sel. BUCK	0.0174	0.9826	2	1961	ART	SELECCIÓN(20-42) DE TAGANROG COMÚN
91	Taganrog Vilela Fideos	0.0176	0.9824	2	1961	ART	TAGANROG NO.7 SELECTION
102	Buck No6	0.0704	0.9296	2	nr	ART	YAV"S"/SCO"S"//STIL"S"
53	Amarillo	0.1865	0.8135	2	nr	FRA	na
57	Arbois	0.3193	0.6807	2	1996	FRA	na
58	Alcalou	0.3385	0.6615	2	1990	FRA	VALSACCO/RANGER
61	Ardente	0.1995	0.8005	2	1984	FRA	ISRAEL DURUM 303/PRELIMINARY77//664
63	Ixos	0.0485	0.9515	2	1990	FRA	VALNOVA/3/TOMCLEAR/662//662
110	Durobonus	0.0556	0.9444	2	2004	FRA	na
111	Joyau	0.4548	0.5452	2	2002	FRA	na
112	Biensur	0.2839	0.7161	2	2001	FRA	na
113	Orlu	0.1735	0.8265	2	na	FRA	na
115	Neodur	0.2236	0.7764	2	1987	FRA	184-7/VALDUR//EDMORE
116	Sachem	0.3593	0.6407	2	1999	FRA	na
118	Garic	0.033	0.967	2	na	FRA	na
120	Vivadur	0.0553	0.9447	2	2005	FRA	na
121	Nautilur	0.0592	0.9408	2	na	FRA	na
124	Argeles	0.1753	0.8247	2	1996	FRA	na
125	Artimon	0.0976	0.9024	2	na	FRA	na
9	Ciccio	0.021	0.979	2	1996	ITM	F6 APPULO/VALNOVA//VALFORTE/PATRIZIO
11	Colosseo	0.0729	0.9271	2	1995	ITM	MUTANTE DI MEXA/CRESO
13	Simeto	0.0193	0.9807	2	1988	ITM	CAPEITI 8/VALNOVA
42	Cannizzo	0.0222	0.9778	2	1998	ITM	CAPEITI/VALNOVA/2/PATRICIO/VALFORTE
43	Concadoro	0.0222	0.9778	2	1998	ITM	SIMETO/2/CAPEITI/VALFORTE
44	Italo	0.0802	0.9198	2	1993	ITM	COMPLEX CROSS BETWEEN ITALIAN AND TURKISH GENOTYPES TURCHIA//CRESO/CAPEITI-8
45	Catervo	0.0462	0.9538	2	2004	ITM	COLOSSEO/PLATANI
47	Core	0.4213	0.5787	2	2008	ITM	GIANNI/PLATANI
48	Ci 1936	0.0734	0.9266	2	nr	ITM	CICCIO/private line PROSEME
49	Co 1937	0.0412	0.9588	2	nr	ITM	COLOSSEO/private line PROSEME
60	Fortore	0.0167	0.9833	2	1995	ITM	CAPEITI 8/VALFORTE
117	Duetto	0.2179	0.7821	2	2002	ITM	1485/83-74
122	Tiziannia	0.1836	0.8164	2	2001	ITM	PELEO/NEODUR
10	Adamello	0.0154	0.9846	2	1985	ITT	VALFORTE/TURKISH SELECTION
62	Appullo	0.019	0.981	2	1973	ITT	CAPPELLI/GRIFONI//CAPEITI 8
68	Creso	0.049	0.951	2	1974	ITT	YAKTANA-54//NORIN-10/BREVOR/3/2*CAPPELLI-63/4/3*TEHUACAN-60/5/CAPPELLI B-144
69	Gabbiano	0.1687	0.8313	2	1976	ITT	CAPPELLI / CONTO-MARZOTTO
70	Granato	0.0278	0.9722	2	1974	ITT	CAPPELLI/MARA-ITA//CAPPELLI
71	Capeiti	0.0371	0.9629	2	1940	ITT	CAPPELLI/EITI
72	Gerardo 575	0.3983	0.6017	2	1974	ITT	GIORGIO//CAPPELLI/YUMA
73	Gerardo 610	0.0292	0.9708	2	na	ITT	GIORGIO//CAPPELLI/YUMA
74	Gerardo 645	0.0701	0.9299	2	1978	ITT	GIORGIO//CAPPELLI/YUMA
82	CRZ-1.12	0.0199	0.9801	2	nr	ITT	SEL. GAB 125 AN (CERZOS)
83	GAB 125	0.0199	0.9801	2	nr	ITT	na
84	Gerardo 574	0.1719	0.8281	2	na	ITT	GIORGIO//CAPPELLI/YUMA
85	Maristella	0.0364	0.9636	2	1969	ITT	DAUNO III/CAPEITI 8
86	Polesine	0.1948	0.8052	2	1975	ITT	FORLANI/AZIZIAH
78	Etit 38	0.0451	0.9549	2	1963	WAN	ISRAELI LAND VARIETY		SbpS_2
92	Om Rabi 5	0.099	0.901	2	1993	WAN	JO/HAURANI = HAURANI X JORI-C69		Origin	N°
99	Korifla =Cham 3	0.4793	0.5207	2	1987	WAN	DS15/GEIER		ARM	26
103	Haurani	0.1849	0.8151	2	1988	WAN	LOCAL LANDRACE SELECTION FROM SYRIA		FRA	16
104	Heider//Mt/Ho	0.4817	0.5183	2	nr	WAN	HEIDER//MT/HO		ITT	14
105	Om Rabi 6	0.0984	0.9016	2	1992	WAN	JO/HAURANI = HAURANI X JORI-C69		ITM	13
107	Om Rabi	0.0985	0.9015	2	1985	WAN	JO/HAURANI = HAURANI X JORI-C69		ART	9
108	Om Rabi 3=Cham 5	0.0985	0.9015	2	1993	WAN	JO/HAURANI = HAURANI X JORI-C69		WAN	8
	N		86
	MP ≥ 0.8		54
a SbpS: Subpopulation assigned by SNP markers; N: number of accessions; MP: membership probability.
b na: no available; nr: no released.
c Abbrev.: abbrevation. Accessions are coded as ARM: modern Argentinian; ART: traditional Argentinian; CHI: Chile; CIM: CIMMYT; CYP: Cyprus; FRA: France; ITM: modern Italian; ITT: traditional Italian; USA: United States; WAN: West Asia North Africa region. Accessions from Argentina and Italy were divided into two groups according to the year of release (until and after 1985). Accessions labeled a…

## Sheet:  S2b Table
S2b Table. Accessions assigned per subpopulation by STRUCTURE software(K=5) using 26 SNP markers in the entire durum wheat collection.
Accession ID	Accession name	SbpS_1 a	SbpS_2	SbpS_3	SbpS_4	SbpS_5	SbpS assigned (K=5)	Year of registration b	Origin c	Pedigree
35	CBW 0120	0.5328	0.3843	0.0608	0.015	0.0072	1	nr	ARM	TOPAZ/CSLP/6/BR 180/3/ DK 60.120/LDS//64.210/4/BERK 469/5/ALTAR84/AOS "S"
133	CBW 05082	0.5401	0.3824	0.0153	0.0116	0.0509	1	nr	ARM	BICAR#9634/BONVAL
163	CBW 05081	0.5361	0.3998	0.0156	0.0217	0.027	1	nr	ARM	BICAR#9634/BONVAL
165	CBW 09034	0.5265	0.3976	0.052	0.0172	0.0067	1	nr	ARM	BONVAL/3/POHO_1//CETA/SRN_3
75	Bonaerense Valverde	0.5861	0.3937	0.006	0.0085	0.006	1	1980	ART	GIORGIO370//CAPELLI/YUMA
77	BF 1776	0.587	0.394	0.006	0.0065	0.0061	1	nr	ART	GIORGIO//CAPELLI/YUMA
102	Buck No6	0.5661	0.3864	0.0119	0.025	0.0108	1	nr	ART	YAV"S"/SCO"S"//STIL"S"
63	Ixos	0.5903	0.3952	0.004	0.0038	0.007	1	1990	FRA	VALNOVA/3/TOMCLEAR/662//662
112	Biensur	0.5386	0.3833	0.0638	0.0077	0.0066	1	2001	FRA	S/I
125	Artimon	0.5371	0.3869	0.0175	0.031	0.0275	1	na	FRA	S/I
42	Cannizzo	0.59	0.3941	0.0028	0.003	0.0098	1	1998	ITM	CAPEITI/VALNOVA/2/PATRICIO/VALFORTE
43	Concadoro	0.5901	0.3942	0.0029	0.003	0.0098	1	1998	ITM	SIMETO/2/CAPEITI/VALFORTE
117	Duetto	0.545	0.378	0.0226	0.0181	0.0359	1	2002	ITM	1485/83-74
69	Gabbiano	0.5305	0.3841	0.0185	0.0589	0.0078	1	1976	ITT	CAPELLI / CONTO-MARZOTTO
71	Capeiti	0.517	0.3509	0.0061	0.009	0.1167	1	1940	ITT	CAPPELLI/EITI		SbpS_1
73	Gerardo 610	0.5888	0.3939	0.003	0.004	0.0105	1	na	ITT	GIORGIO//CAPELLI/YUMA		Origin	N°
74	Gerardo 645	0.5664	0.3865	0.0116	0.025	0.0107	1	1978	ITT	GIORGIO//CAPELLI/YUMA		ITT	5
84	Gerardo 574	0.5869	0.394	0.007	0.006	0.006	1	na	ITT	GIORGIO//CAPELLI/YUMA		ARM	4
92	Om Rabi 5	0.5615	0.3806	0.014	0.0119	0.032	1	1993	WAN	JO/HAURANI = HAURANI X JORI-C69		WAN	4
105	Om Rabi 6	0.5616	0.38	0.0144	0.0118	0.0326	1	1992	WAN	JO/HAURANI = HAURANI X JORI-C69		ART	3
107	Om Rabi	0.5609	0.3804	0.0141	0.0124	0.0323	1	1985	WAN	JO/HAURANI = HAURANI X JORI-C69		FRA	3
108	Om Rabi 3=Cham 5	0.561	0.3804	0.0142	0.012	0.0324	1	1993	WAN	JO/HAURANI = HAURANI X JORI-C69		ITM	3
	N	22
	MP ≥ 0.8	0
Accession ID	Accession name	SbpS_1 a	SbpS_2	SbpS_3	SbpS_4	SbpS_5	SbpS assigned (K=5)	Year of registration b	Origin c	Pedigree
24	VF 003	0.3887	0.5767	0.0159	0.0081	0.0103	2	nr	ARM	GANS"S"
28	VF 0137	0.3903	0.5813	0.0171	0.005	0.006	2	nr	ARM	PLATA10/6/MQUE/4/USDA573/QFN/AA-7/3/ALBA- D/5/AVO/HUI/7/PLATA_13/8/THKNEE_11/9/CHEN/ALTAR 84/3/HUI/POC//BUB/RUFO/4/FNFOOT
50	CBW 0001	0.3794	0.5657	0.0386	0.0126	0.004	2	nr	ARM	INTER_18
52	CBW 0004	0.3898	0.5807	0.019	0.0048	0.006	2	nr	ARM	AVTA/YAZI_1
76	Bonaerense Quilaco	0.3877	0.5776	0.0101	0.0208	0.004	2	1987	ARM	MAGHREBI-72/GANSO//ANHINGA/3/RABICORNO//D-21563/ANHINGA
87	B33.1123.16-3-4-3	0.3897	0.5823	0.0151	0.01	0.003	2	nr	ARM	BICRL/4/BONQUI/3/ALTAR84/FUUT"S"//AAZ"S"
131	DD26	0.3893	0.5449	0.0175	0.0072	0.0409	2	nr	ARM	UC1113/KOFA
134	Llareta	0.3878	0.5775	0.0214	0.009	0.004	2	1997	CHI	D67.54.4.9A//JORI’S’/ROSNER DURUM 119-200-4Y/3/SAHEL77
136	Lleuque	0.3737	0.5526	0.0166	0.0331	0.0239	2	2011	CHI	YEL’S’/BAR’S’/3/GR’S’/AFN//CR’S’/5/DOM’S’// CR’S’*2/GS’S’/3/SCO’S’/4/HORA/6/LAP76/GULL’S’/7/LICAN
139	Quc 3104-2005	0.3859	0.5749	0.0176	0.017	0.005	2	nr	CHI	ALTAR84/ALD’S’//STN’S’/CHEN’S’/ALTAR84/4/ATES1D
141	Quc 3693-2008	0.3889	0.5752	0.0201	0.0087	0.0071	2	nr	CHI	GUAYACAN INTA//YUAN1/GREEN18/3/SOOTY9/RASCON 37
145	Quc 3755-2008	0.3671	0.5306	0.0694	0.0138	0.0191	2	nr	CHI	VANRRIKSE6.2//1ª-1D 2+12-5/3*WB881
149	Quc 3497-2007	0.3895	0.5803	0.0167	0.0099	0.0038	2	nr	CHI	NACH’S’/CHEN’S’//RUFO’S’/ALD’S’/3/SQLA’S’/7/YEL’S’/BAR’S’/3/GR’S’/AFN//CR’S’/5/DOM’S’//CR’S’*2/GS’S’/3/SCO’S’/4/HORA/6/LAP76/GUIL’S’
154	Quc 3559-2009	0.3882	0.577	0.0205	0.0056	0.0089	2	nr	CHI	S/I
156	Quc 3427-2009	0.3907	0.5806	0.0117	0.0114	0.0054	2	nr	CHI	S/I
14	65-IAT2	0.3823	0.5628	0.0287	0.0109	0.015	2	nr	CIM	AJAIA_12/F3LOCAL(SEL.ETHIO.135.85)//PLATA_13
15	66-IAT2	0.3977	0.5691	0.0138	0.0082	0.011	2	nr	CIM	CADO/BOOMER_33
16	69-IAT2	0.3891	0.5803	0.0198	0.0066	0.004	2	nr	CIM	PLATA_1/SNM//PLATA_9
17	71-IAT2	0.3896	0.5823	0.0169	0.0067	0.0047	2	nr	CIM	SOOTY_9/RASCON_37
18	73-IAT2	0.3706	0.5497	0.055	0.018	0.007	2	nr	CIM	TOTUS/CARGO//ALTAR84/AOS
19	80-IAT2	0.3914	0.5821	0.0115	0.0069	0.008	2	nr	CIM	YAVAROS TALL
95	Gallareta = Alta 84	0.388	0.5793	0.0225	0.006	0.004	2	1982	CIM	RUFF/FLAMINGO-DW//MEXICALI-75/3/SHEARWATER/4/?
97	Gan	0.3887	0.5768	0.0156	0.0082	0.0104	2	1983	CIM	GGOVZ355/GS//MEXI75		SbpS_2
129	Hekave	0.3573	0.5264	0.0161	0.0928	0.0073	2	2003	CYP	DRA'S'//LLOYD/KIA		Origin	N°
130	Josephina	0.3787	0.5429	0.0229	0.0523	0.003	2	2007	CYP	LLOYD/KIA*3		CHI	8
119	Byblos	0.3801	0.5541	0.0103	0.0367	0.0187	2	na	FRA	S/I		CIM	8
126	Portorico	0.3805	0.5693	0.0358	0.0101	0.004	2	2000	ITM	AMBRAL X DUILIO		ARM	7
12	Duilio	0.3886	0.5804	0.0192	0.007	0.005	2	1984	ITT	CAPELLI//ANHIGA/FLAMINGO		WAN	4
93	Bilik N°2	0.391	0.5829	0.0129	0.0088	0.004	2	1987	WAN	CR/STK		CYP	2
94	Marrout	0.3499	0.5083	0.0939	0.0215	0.0266	2	1997	WAN	GD/PEL-73081//CANDO/YAVARO-79		FRA	1
98	Cham 1 = Waha	0.3857	0.5754	0.0182	0.0176	0.003	2	1984	WAN	PLC"S"/RUF"S"/2/GTA"S"/RTTE		ITM	1
101	Bha	0.3852	0.5677	0.0139	0.0184	0.0152	2	na	WAN	S/I		ITT	1
	N		32
	MP ≥ 0.8		0
Accession ID	Accession name	SbpS_1 a	SbpS_2	SbpS_3	SbpS_4	SbpS_5	SbpS assigned (K=5)	Year of registration b	Origin c	Pedigree
7	BonINTA Carilo	0.0637	0.0646	0.6865	0.1232	0.0618	3	2002	ARM	TGBB/CANDEF/3/BERK/GDO VZ516//MTTE"S"/4/LAKOTA/CANDO
20	VF 0154	0.0073	0.0092	0.7096	0.2276	0.0463	3	nr	ARM	SORD 1/PLATA 16
22	VF 0113	0.0737	0.0594	0.7784	0.0293	0.0592	3	nr	ARM	LLOYD (USA 1983, CANDO/EDMORE)
27	VF 0136	0.0088	0.0108	0.9731	0.0039	0.004	3	nr	ARM	CHEN/ALTAR 84/4/SRN//HUI/YAV79/3/SKARV/…
33	CBW 0105	0.0072	0.0082	0.9763	0.005	0.003	3	nr	ARM	BELFUGITTO//CATA"S"/STN"S"/3/LAKOTA/CANDO
51	CBW 0002	0.0284	0.0257	0.8902	0.025	0.0306	3	nr	ARM	KNAR_3/MOJO_2//ACO89
54	CBW 0101	0.0246	0.0281	0.9036	0.0381	0.0058	3	nr	ARM	BELFUGITTO//CATA”S”/STN”S”/3/LAKOTA/CANDO
132	DD150	0.2775	0.1905	0.5137	0.0102	0.0078	3	nr	ARM	UC1113/KOFA
167	ACA 4420.08	0.1955	0.1359	0.6293	0.0186	0.0205	3	nr	ARM	ACA1801F/KOFA-10
135	Corcolen	0.005	0.0061	0.6656	0.313	0.0099	3	2005	CHI	ALGA’S’/3/CANDEALFEN5/FLAMINGO’S’//PETREL’S’/4/CHURRILLAS’S’/5/AUK’S’/6/RUFF’S’/FLA MINGO’S’//FLAMINGO’S’/CRANE’S’/3/YAV79/HUITLES’S’
137	Quc 3585-2007	0.0067	0.008	0.978	0.004	0.0031	3	nr	CHI	POHO1/4/ALTAR84/CMH84/CMH82A.1062//RISSA’S’/3/ACONCHI89
140	Quc 3587-2007	0.0068	0.0081	0.9778	0.0041	0.003	3	nr	CHI	POHO1/4/ALTAR84/CMH84/CMH82A.1062//RISSA’S’/3/ACONCHI89
142	Quc 3584-2007	0.0065	0.0081	0.9781	0.0041	0.003	3	nr	CHI	POHO1/4/ALTAR84/CMH84/CMH82A.1062//RISSA’S’/3/ACONCHI89
143	Quc 3738-2008	0.0089	0.0112	0.9717	0.004	0.005	3	nr	CHI	OSU-3880005/3/STOT//ALTAR84/ALD/4/KUCUK2/5/RASCON 37/2*TARRO2
144	Quc 3506-2007	0.0086	0.0095	0.9736	0.0042	0.004	3	nr	CHI	ALTAR84/STINT’S’//SILVER/4/ALTAR84/CMH82A.1062//RISSA’S’/3/ACONCHI’S
148	Quc 3694-2008	0.0063	0.007	0.9768	0.005	0.0042	3	nr	CHI	GUANAY/3/STOT//ALTAR84/ALD/4/BINTEPE85/SULA
150	Quc 3509-2007	0.0051	0.0063	0.6661	0.3127	0.0098	3	nr	CHI	ATES 2-D/7/YEL’S’/BAR’S’/3/GR’S’/AFN//CR’S’/5/DOM’S’//CR’S’*2/GS’S’/3/SCO’S’/4/HORA/6/LAP76/GUIL’S’
152	Quc 3730-2008	0.0124	0.0166	0.9618	0.005	0.004	3	nr	CHI	S/I
153	Quc 3775-2008	0.0066	0.0077	0.7343	0.0188	0.2323	3	nr	CHI	ATES 1-D/LLARETA INIA
155	Quc 3506-2009	0.0069	0.0087	0.975	0.004	0.005	3	nr	CHI	S/I		SbpS_3
157	Quc 3462-2009	0.0138	0.0175	0.9592	0.0046	0.005	3	nr	CHI	S/I		Origin	N°
158	Quc 3763-2008	0.0065	0.0079	0.9776	0.005	0.003	3	nr	CHI	S/I		CHI	13
100	Focha	0.0166	0.0186	0.6282	0.1672	0.1693	3	1991	CIM	SULA//WELLS/DWL5023		ARM	9
128	Ourania	0.1088	0.0858	0.7674	0.0324	0.0055	3	2007	CYP	CULT.DW/T.DIC		USA	2
114	Karur	0.1277	0.1008	0.7012	0.0413	0.0289	3	2002	FRA	S/I		CIM	1
127	DGE-1	0.1888	0.1336	0.6378	0.0143	0.0256	3	2006	USA	LANGDON/L. ELONGATUM//LANGDON)*1/LANGDON]*8		CYP	1
159	Langdon(Dic-3A)-10	0.2222	0.1536	0.6013	0.0171	0.006	3	nr	USA	LDN240/KHAPLI//LANGDON 308///MINDUM*3/VERNAL/4/VERNAL EMMER/3*MINDUM		FRA	1
	N			27
	MP ≥ 0.8			14
Accession ID	Accession name	SbpS_1 a	SbpS_2	SbpS_3	SbpS_4	SbpS_5	SbpS assigned (K=5)	Year of registration b	Origin c	Pedigree
1	Buck Platino	0.1331	0.1256	0.0595	0.6746	0.007	4	2002	ARM	BAMB"S"//MO"S"/YAV79
2	Buck Topacio	0.0236	0.0227	0.0123	0.9234	0.0181	4	1997	ARM	PROB611/ALTAR 84
3	Buck Esmeralda	0.0393	0.0563	0.0131	0.8524	0.0389	4	2000	ARM	CDEU / BONQUI
4	Buck Cristal	0.0098	0.0108	0.0073	0.8219	0.1498	4	1988	ARM	GAVIOTA/USA-01992[1765];SHASTA/USA-01992[1281]; (GTA/USA)
5	Buck Ambar	0.0061	0.006	0.0051	0.9738	0.009	4	1995	ARM	TROB/4/FG/CIT//BBAL/3/CDK/CDEN//BBAL
6	BonINTA Facon	0.1509	0.2232	0.1041	0.5177	0.004	4	1997	ARM	STN"S"/3/CHUR"S"/HUI"S"//POC"S"/4/MO"S"
23	VF 0163	0.0384	0.0307	0.0101	0.8767	0.0443	4	nr	ARM	BI.FACON/BELFUGUITO
25	VF 0121	0.0089	0.0095	0.0086	0.9587	0.0145	4	nr	ARM	MTVD 10-98 HUNGRIA
26	VF 0167	0.0618	0.0756	0.0153	0.64	0.2071	4	nr	ARM	CDK/2620.89/PROB611/ALTAR 84
30	B#25	0.0517	0.0689	0.0104	0.7538	0.1153	4	nr	ARM	GDOVZ394//SBA81/PLC”S”/7/YEL”S”/BAR”S”/3/GR”S”/AFN//CR”S”/5/DON”S”//CR”S”*2/GS”S”/3/… (VEROLI)
31	B#27	0.0073	0.0082	0.0082	0.964	0.0126	4	nr	ARM	BCRIS//BBAL/BAMB"S"
34	CBW 0112	0.0108	0.0104	0.009	0.9444	0.0254	4	nr	ARM	BELFUGITTO//CATA"S"/STN"S"/3/F.LUNGA/GDO 645
36	CBW 0141	0.0503	0.0699	0.0102	0.7536	0.1159	4	nr	ARM	BONVAL//F.LUNGA/GDO 645
37	CBW 0153	0.0086	0.0083	0.007	0.962	0.0143	4	nr	ARM	BONVAL/BAMB
38	CBW 0200	0.0774	0.0615	0.0129	0.5106	0.3374	4	nr	ARM	BONVAL//F.LUNGA//GDO645/3/PROB611/ALTAR84
40	CBW 0225	0.0053	0.0067	0.0069	0.9716	0.0098	4	nr	ARM	BONQUI/BAMB/BIFAC
56	CBW 0156	0.1847	0.1259	0.0056	0.5968	0.0872	4	nr	ARM	BONVAL/BAMB
64	Buck Granate	0.0084	0.0101	0.0066	0.9545	0.0206	4	2010	ARM	BCRIS//BBAL/BAMB"S"
164	CBW 08131	0.1527	0.1907	0.0335	0.6107	0.0122	4	nr	ARM	BCRIS/BICUM"S"//BICAR#9639/3/POHO_1//CETA/SRN_3
166	ACA 2125.07	0.0101	0.0118	0.2303	0.737	0.0108	4	nr	ARM	CBW40/KOFA
168	Buck Zafiro	0.0136	0.0136	0.0081	0.9244	0.0405	4	2015	ARM	BTOP/4/CMH79.1159/YAV"S"/3/BBAL//CAPRI/BTOP
80	Buck Mechongue	0.0148	0.0174	0.0095	0.9522	0.0062	4	1979	ART	DT216.156//MOGH/WELLS/3/RL3442/LK/4/TACE/3*TC		SbpS_4
151	Quc 3538-2009	0.0882	0.1257	0.0373	0.7387	0.0096	4	nr	CHI	S/I		Origin	N°
58	Alcalou	0.0224	0.0216	0.0084	0.8803	0.0673	4	1990	FRA	VALSACCO/RANGER		ARM	21
59	Arcodur	0.1854	0.27	0.0359	0.5006	0.008	4	na	FRA	S/I		FRA	3
116	Sachem	0.0596	0.0819	0.0147	0.627	0.2166	4	1999	FRA	S/I		WAN	2
109	Dupri	0.0155	0.0184	0.0259	0.9268	0.0133	4	1998	ITM	DUILIO/PRIMADUR		ART	1
99	Korifla =Cham 3	0.0188	0.0209	0.0131	0.9228	0.0243	4	1987	WAN	DS15/GEIER		CHI	1
104	Heider//Mt/Ho	0.0769	0.1111	0.0177	0.6856	0.109	4	nr	WAN	HEIDER//MT/HO		ITM	1
	N				29
	MP ≥ 0.8				16
Accession ID	Accession name	SbpS_1 a	SbpS_2	SbpS_3	SbpS_4	SbpS_5	SbpS assigned (K=5)	Year of registration b	Origin c	Pedigree
79	Balcarceño INTA	0.0157	0.0229	0.0142	0.0307	0.9166	5	1974	ART	BBAL//BYE*2/TC60
81	Candeal Durumbuck	0.173	0.1777	0.0296	0.0109	0.6085	5	1952	ART	CANDEAL/TAGANROG
88	Taganrog	0.0139	0.0098	0.003	0.006	0.9674	5	1934	ART	SOUTH RUSSIAN LANDRACE
89	Taganrog Buck Balcarce	0.2396	0.1688	0.0079	0.0094	0.5743	5	1980	ART	CAPELLIX(CANDEAL ITALIANOX(CAND.XTAG. 17-13-4)
90	Taganrog Sel. BUCK	0.0137	0.0099	0.003	0.006	0.9675	5	1961	ART	SELECCIÓN(20-42) DE TAGANROG COMÚN
91	Taganrog Vilela Fideos	0.0133	0.0102	0.003	0.006	0.9676	5	1961	ART	TAGANROG NO.7 SELECTION
61	Ardente	0.0332	0.0494	0.0252	0.0136	0.8785	5	1984	FRA	ISRAEL DURUM 303/PRELIMINARY77//664
118	Garic	0.0173	0.0145	0.006	0.008	0.9545	5	na	FRA	S/I
9	Ciccio	0.0056	0.0054	0.003	0.004	0.982	5	1996	ITM	F6 APPULO/VALNOVA//VALFORTE/PATRIZIO
11	Colosseo	0.0224	0.024	0.0116	0.0222	0.9197	5	1995	ITM	MUTANTE DI MEXA/CRESO
13	Simeto	0.0078	0.0062	0.003	0.0051	0.9782	5	1988	ITM	CAPEITI 8/VALNOVA
44	Italo	0.0113	0.0127	0.01	0.2165	0.7495	5	1993	ITM	COMPLEX CROSS BETWEEN ITALIAN AND TURKISH GENOTYPES TURCHIA//CRESO/CAPEITI-8
45	Catervo	0.0159	0.0147	0.008	0.0135	0.9479	5	2004	ITM	COLOSSEO/PLATANI
48	Ci 1936	0.0219	0.0237	0.012	0.0224	0.9199	5	nr	ITM	CICCIO/LÍNEA PRIVADA PROSEME
49	Co 1937	0.2595	0.1813	0.0079	0.004	0.5474	5	nr	ITM	COLOSSEO/LÍNEA PRIVADA PROSEME
60	Fortore	0.2157	0.1377	0.003	0.0061	0.6379	5	1995	ITM	CAPEITI 8/VALFORTE
10	Adamello	0.2903	0.1845	0.0027	0.0125	0.5104	5	1985	ITT	VALFORTE/TURKISH SELECTION
62	Appullo	0.0074	0.0064	0.003	0.005	0.9784	5	1973	ITT	CAPPELLI/GRIFONI//CAPEITI 8		SbpS_5
68	Creso	0.0209	0.0206	0.0071	0.0913	0.8597	5	1974	ITT	YAKTANA-54//NORIN-10/BREVOR/3/2*CAPELLI-63/4/3*TEHUACAN-60/5/CAPELLI B-144		Origin	N°
70	Granato	0.0067	0.0058	0.0039	0.0077	0.9758	5	1974	ITT	CAPPELLI/MARA-ITA//CAPPELLI		ITM	8
82	CRZ-1.12	0.0117	0.0088	0.0036	0.0097	0.9661	5	nr	ITT	SEL. GAB 125 AN (CERZOS)		ITT	7
83	GAB 125	0.0119	0.0089	0.0037	0.0094	0.9661	5	nr	ITT	S/I		ART	6
85	Maristella	0.0171	0.0145	0.0112	0.0207	0.9362	5	1969	ITT	DAUNO III/CAPEITI 8		FRA	2
78	Etit 38	0.0183	0.0158	0.0154	0.0342	0.9167	5	1963	WAN	ISRAELI LAND VARIETY		WAN	1
	N					24
	MP ≥ 0.8					18
Accession ID	Accession name	SbpS_1 a	SbpS_2	SbpS_3	SbpS_4	SbpS_5	SbpS assigned (K=5)	Year of registration b	Origin c	Pedigree
8	BonINTA Cumenay	0.4611	0.3101	0.005	0.1852	0.0383	mixed	1995	ARM	CPP//TGBB/GDO 516
21	VF 042	0.1913	0.2611	0.0581	0.2075	0.2826	mixed	nr	ARM	SCAR"S"/DGOVZ579//CP/3/T.TURANICUM/BIN//GRANDUR
29	B#24	0.3223	0.4147	0.0462	0.1781	0.0388	mixed	nr	ARM	TATLER-1/BEJAH-7
32	ACA 1801F	0.244	0.3476	0.0151	0.3831	0.0104	mixed	2008	ARM	BONQUILACO/BCANDISUR
39	CBW 0210	0.498	0.3915	0.0379	0.0654	0.0071	mixed	nr	ARM	BONVAL/BAMB/3/SILVER_23/ARLIN_3//DON87
41	CBW 0230	0.3727	0.3002	0.1124	0.1946	0.0201	mixed	nr	ARM	CSLP/4/KURZSTROH//LEEDS/BIDI17/3/MONDUR/5/PROB611/ALTAR84
55	CBW 0111	0.4252	0.4473	0.0286	0.0285	0.0706	mixed	nr	ARM	BELFUGITTO//CATA”S”/STN”S”/3/F.LUNGA/GDO 645
65	ACA 1901 F	0.4856	0.418	0.04	0.0475	0.0087	mixed	2009	ARM	KOFA/UCD1113-LINE_199
160	CBW 05024	0.2792	0.2151	0.0173	0.0118	0.4762	mixed	nr	ARM	BCRIS/BICUM"S"//BICAR#9639
161	CBW 05072	0.1821	0.1209	0.006	0.2094	0.4815	mixed	nr	ARM	BR180/3/DK60.120/LDS//64210/4/BERK/5/STIL"S"/YAV"S"/6/TGSB/GDO598/7/BICAR#9641
162	BonINTA Quillen	0.4885	0.4501	0.0245	0.0204	0.0164	mixed	2015	ARM	BICAR#9634/BONVAL
138	Quc 3739-2008	0.3704	0.4969	0.0131	0.0263	0.0931	mixed	nr	CHI	OSU-3880005/3/STOT//ALTAR84/ALD/4/KUCUK2/5/CRAKE10/RISSA
146	Quc 3672-2008	0.3242	0.4627	0.1684	0.0148	0.0303	mixed	nr	CHI	SNITAN/3/STOT//ALTAR84/ALD
147	Quc 3555-2007	0.2105	0.3103	0.0301	0.4449	0.004	mixed	nr	CHI	NACH’S’/CHEN’S’//RUFO’S’/ALD’S’/3/SQLA’S’/4/CRANE’S’/PLAC1485
53	Amarillo	0.0266	0.0349	0.0114	0.4712	0.4558	mixed	nr	FRA	S/I
57	Arbois	0.4839	0.4625	0.0088	0.0211	0.0237	mixed	1996	FRA	S/I
110	Durobonus	0.0171	0.0131	0.004	0.4849	0.4808	mixed	2004	FRA	S/I
111	Joyau	0.0372	0.0269	0.3934	0.4205	0.122	mixed	2002	FRA	S/I
113	Orlu	0.4782	0.4236	0.0213	0.013	0.0642	mixed	na	FRA	S/I
115	Neodur	0.4682	0.4296	0.0261	0.0152	0.0611	mixed	1987	FRA	184-7/VALDUR//EDMORE
120	Vivadur	0.0161	0.0132	0.004	0.4851	0.4813	mixed	2005	FRA	S/I
121	Nautilur	0.0668	0.047	0.0078	0.4168	0.4612	mixed	na	FRA	S/I
123	Exeldur	0.3725	0.327	0.0216	0.2721	0.0067	mixed	1992	FRA	VALDUR/REGAL
124	Argeles	0.238	0.1553	0.008	0.4273	0.1715	mixed	1996	FRA	S/I
46	Cantico	0.3465	0.4237	0.0249	0.0077	0.1974	mixed	na	ITM	PLATANI/GIANNI
47	Core	0.1863	0.247	0.0333	0.0868	0.4464	mixed	2008	ITM	GIANNI/PLATANI		SbpS_mixed
122	Tiziannia	0.3995	0.3366	0.0333	0.0165	0.2144	mixed	2001	ITM	PELEO/NEODUR		Origin	N°
72	Gerardo 575	0.4587	0.3831	0.0441	0.0859	0.0282	mixed	1974	ITT	GIORGIO//CAPELLI/YUMA		ARM	11
86	Polesine	0.2799	0.1897	0.0079	0.4464	0.0762	mixed	1975	ITT	FORLANI/AZIZIAH		FRA	10
66	Kofa	0.32	0.2176	0.4475	0.0077	0.0071	mixed	1990	USA	DERIVED FROM ‘‘DICOCCUM ALPHA POP-85 S-1’’ POPULATION		CHI	3
67	UC1113	0.384	0.4769	0.0345	0.006	0.0986	mixed	2006	USA	CD52600 (KIFS//RSS/BD1419/3/MEXIS-CP/4/WAHAS/5/YAV79		WAN	3
96	Omguer 4	0.4274	0.4307	0.0698	0.0272	0.045	mixed	1983	WAN	GGOVZ355/GS//MEXI75		ITM	3
103	Haurani	0.2204	0.278	0.021	0.0173	0.4631	mixed	1988	WAN	LOCAL LANDRACE SELECTION FROM SYRIA		ITT	2
106	Wadalmez-1	0.4129	0.4918	0.054	0.0336	0.0079	mixed	1985	WAN	GDOVZ 512/CIT/2/RUFF/FG/3/DWL 5023		USA	2
	N						34
a SbpS: Subpopulation assigned by SNP markers; N: number of accessions; MP: membership probability.
b na: no available; nr: no released.
c Abbrev.: abbrevation. Accessions are coded as ARM: modern Argentinian; ART: traditional Argentinian; CHI: Chile; CIM: CIMMYT; CYP: Cyprus; FRA: France; ITM: modern Italian; ITT: traditional Italian; USA: United States; WAN: West Asia North Africa region. Accessions from Argentina and Italy were divided into two groups according to the year of release (until and after 1985). Accessions labeled a…
