# Supplementary material for: Genetic diversity and linkage disequilibrium using SNP (KASP) and AFLP markers in a worldwide durum wheat (Triticum turgidum L. var durum) collection
Source: PLoS One. 2019 Jun 28;14(6):e0218562. doi: 10.1371/journal.pone.0218562 (PMC6741835; doi:10.1371/journal.pone.0218562)
Supplement: S3 Table — (XLSX) [file pone.0218562.s008.xlsx]

## Sheet: S3 Table 
S3 Table. Accessions assigned to each subpopulation by STRUCTURE software for K=6 (maximum Δk) using 108 AFLP markers in the subset of 119 accessions.
Accession ID	Accession name	SbpA_1 a	SbpA_2	SbpA_3	SbpA_4	SbpA_5	SbpA_6	SbpA assigned (K=6)	Year of registration b	Origin c	Pedigree										Country
2	Buck Topacio	0.7399	0.0061	0.0687	0.1484	0.0242	0.0124	1	1997	ARM	PROB611/ALTAR 84										Argentina
8	BonINTA Cumenay	0.7235	0.0625	0.024	0.139	0.0241	0.0266	1	1995	ARM	CPP//TGBB/GDO 516										Argentina
23	VF 0163	0.8825	0.0333	0.0315	0.0146	0.0103	0.0276	1	nr	ARM	BI.FACON/BELFUGUITO										Argentina
30	B#25	0.742	0.0056	0.0105	0.0354	0.0218	0.1847	1	nr	ARM	GDOVZ394//SBA81/PLC”S”/7/YEL”S”/BAR”S”/3/GR”S”/AFN//CR”S”/5/DON”S”//CR”S”*2/GS”S”/3/… (VEROLI)										Argentina
36	CBW 0141	0.9231	0.0057	0.0358	0.0069	0.0118	0.0165	1	nr	ARM	BONVAL//F.LUNGA/GDO 645										Argentina
37	CBW 0153	0.9609	0.003	0.0047	0.006	0.0104	0.0155	1	nr	ARM	BONVAL/BAMB										Argentina
38	CBW 0200	0.929	0.0051	0.006	0.0322	0.0115	0.0161	1	nr	ARM	BONVAL//F.LUNGA//GDO645/3/PROB611/ALTAR84										Argentina
40	CBW 0225	0.86	0.0046	0.022	0.0206	0.0146	0.0783	1	nr	ARM	BONQUI/BAMB/BIFAC										Argentina
41	CBW 0230	0.9313	0.003	0.0228	0.0064	0.0133	0.0226	1	nr	ARM	CSLP/4/KURZSTROH//LEEDS/BIDI17/3/MONDUR/5/PROB611/ALTAR84										Argentina
55	CBW 0111	0.5289	0.0242	0.1272	0.1065	0.2034	0.0101	1	nr	ARM	BELFUGITTO//CATA”S”/STN”S”/3/F.LUNGA/GDO 645										Argentina
9	Ciccio	0.9419	0.0041	0.0161	0.0155	0.0145	0.0076	1	1996	ITM	F6 APPULO/VALNOVA//VALFORTE/PATRIZIO										Italia
10	Adamello	0.8982	0.0053	0.0378	0.0377	0.0128	0.0085	1	1985	ITM	VALFORTE/TURKISH SELECTION										Italia
11	Colosseo	0.8523	0.005	0.0535	0.0502	0.0138	0.0248	1	1995	ITM	MUTANTE DI MEXA/CRESO										Italia
42	Cannizzo	0.9563	0.0086	0.0091	0.0059	0.0078	0.0123	1	1998	ITM	CAPEITI/VALNOVA/2/PATRICIO/VALFORTE										Italia
43	Concadoro	0.9329	0.006	0.0215	0.011	0.0121	0.0164	1	1998	ITM	SIMETO/2/CAPEITI/VALFORTE										Italia
44	Italo	0.5562	0.005	0.0606	0.0282	0.0073	0.3421	1	1993	ITM	COMPLEX CROSS BETWEEN ITALIAN AND TURKISH GENOTYPES TURCHIA//CRESO/CAPEITI-8										Italia
46	Cantico	0.9433	0.0097	0.0077	0.011	0.0073	0.021	1	na	ITM	PLATANI/GIANNI		SbpA_1								Italia
47	Core	0.8706	0.0394	0.0082	0.0068	0.0162	0.0583	1	2008	ITM	GIANNI/PLATANI		Origin	N°							Italia
48	Ci 1936	0.9655	0.0146	0.0061	0.0052	0.0037	0.0051	1	nr	ITM	CICCIO/LÍNEA PRIVADA PROSEME		ARM	10							Italia
49	Co 1937	0.9257	0.0116	0.0228	0.0134	0.0229	0.004	1	nr	ITM	COLOSSEO/LÍNEA PRIVADA PROSEME		ITM	10							Italia
	N	20
	MP ≥ 0.8	15
Accession ID	Accession name	SbpA_1 a	SbpA_2	SbpA_3	SbpA_4	SbpA_5	SbpA_6	SbpA assigned (K=6)	Year of registration b	Origin c	Pedigree
88	Taganrog	0.0079	0.9346	0.0053	0.0083	0.0144	0.0297	2	1934	ART	SOUTH RUSSIAN LANDRACE										Argentina
89	Taganrog Buck Balcarce	0.0051	0.9822	0.0031	0.0033	0.003	0.003	2	1980	ART	CAPELLIX(CANDEAL ITALIANOX(CAND.XTAG. 17-13-4)										Argentina
90	Taganrog Sel. BUCK	0.0039	0.9827	0.0033	0.0045	0.0029	0.0025	2	1961	ART	SELECCIÓN(20-42) DE TAGANROG COMÚN										Argentina
91	Taganrog Vilela Fideos	0.0093	0.9622	0.0088	0.009	0.0051	0.0058	2	1961	ART	TAGANROG NO.7 SELECTION										Rusia
84	Gerardo 574	0.3742	0.5068	0.059	0.0188	0.0268	0.0145	2	nr	ITT	GIORGIO//CAPELLI/YUMA		SbpA_2								Italia
85	Maristella	0.0653	0.7401	0.0346	0.1019	0.0175	0.0407	2	1969	ITT	DAUNO III/CAPEITI 8		Origin	N°							Italia
86	Polesine	0.0384	0.6902	0.0608	0.0829	0.0401	0.0879	2	1975	ITT	FORLANI/AZIZIAH		ART	4							Italia
92	Om Rabi 5	0.0658	0.8292	0.0413	0.0268	0.0156	0.0214	2	1993	WAN	JO/HAURANI = HAURANI X JORI-C69		ITT	3							Siria (CIMMYT/ICARDA)
93	Bilik N°2	0.0108	0.5479	0.0306	0.0244	0.0062	0.3803	2	1987	WAN	CR/STK		WAN	2							Líbano (ICARDA)
	N		9
	MP ≥ 0.8		5
Accession ID	Accession name	SbpA_1 a	SbpA_2	SbpA_3	SbpA_4	SbpA_5	SbpA_6	SbpA assigned (K=6)	Year of registration b	Origin c	Pedigree
97	Gan	0.0108	0.006	0.9614	0.0048	0.007	0.01	3	1983	CIM	GGOVZ355/GS//MEXI75										Mexico(CIMMYT)
112	Biensur	0.0056	0.002	0.9673	0.0064	0.0117	0.0063	3	2001	FRA	na										Francia
116	Sachem	0.0137	0.0057	0.9168	0.0135	0.0187	0.0316	3	1999	FRA	na										Francia
94	Marrout	0.0185	0.3842	0.5232	0.0574	0.0086	0.0084	3	1997	WAN	GD/PEL-73081//CANDO/YAVARO-79										0
96	Omguer 4	0.0111	0.0053	0.9344	0.0062	0.0056	0.0374	3	1983	WAN	GGOVZ355/GS//MEXI75										Líbano
98	Cham 1 = Waha	0.0247	0.0041	0.9428	0.0171	0.0061	0.005	3	1984	WAN	PLC"S"/RUF"S"/2/GTA"S"/RTTE										Sudán /Argelia/ Siria (ICARDA)
99	Korifla =Cham 3	0.0118	0.005	0.9683	0.0042	0.004	0.0065	3	1987	WAN	DS15/GEIER		SbpA_3								Argelia (ICARDA)
103	Haurani	0.0327	0.01	0.9356	0.0041	0.0065	0.0109	3	1988	WAN	LOCAL LANDRACE SELECTION FROM SYRIA		Origin	N°							Siria
104	Heider//Mt/Ho	0.0084	0.002	0.9557	0.0056	0.0075	0.0208	3	nr	WAN	HEIDER//MT/HO		WAN	8							0
105	Om Rabi 6	0.0144	0.0037	0.5516	0.0095	0.4166	0.0043	3	1992	WAN	JO/HAURANI = HAURANI X JORI-C69		FRA	2							Argelia
107	Om Rabi	0.0137	0.0254	0.8604	0.016	0.0617	0.0232	3	1985	WAN	JO/HAURANI = HAURANI X JORI-C69		CIM	1							Siria
	N			11
	MP ≥ 0.8			9
Accession ID	Accession name	SbpA_1 a	SbpA_2	SbpA_3	SbpA_4	SbpA_5	SbpA_6	SbpA assigned (K=6)	Year of registration b	Origin c	Pedigree
51	CBW 0002	0.0118	0.0025	0.0381	0.5381	0.0164	0.3933	4	nr	ARM	KNAR_3/MOJO_2//ACO89										Argentina/CIMMYT
56	CBW 0156	0.0064	0.004	0.0099	0.9533	0.0043	0.0219	4	nr	ARM	BONVAL/BAMB										Argentina
76	Bonaerense Quilaco	0.045	0.0087	0.0082	0.8287	0.083	0.0261	4	1987	ARM	MAGHREBI-72/GANSO//ANHINGA/3/RABICORNO//D-21563/ANHINGA										Argentina
75	Bonaerense Valverde	0.0199	0.0085	0.0209	0.9354	0.0109	0.0045	4	1980	ART	GIORGIO370//CAPELLI/YUMA										Argentina
77	BF 1776	0.0082	0.0069	0.0106	0.9563	0.0059	0.0118	4	nr	ART	GIORGIO//CAPELLI/YUMA										Argentina
79	Balcarceño INTA	0.0068	0.0038	0.0031	0.9771	0.0039	0.0058	4	1974	ART	BBAL//BYE*2/TC60										Argentina
80	Buck Mechongue	0.015	0.0116	0.0127	0.9365	0.0062	0.0181	4	1979	ART	DT216.156//MOGH/WELLS/3/RL3442/LK/4/TACE/3*TC										Argentina
81	Candeal Durumbuck	0.0184	0.0057	0.0201	0.9378	0.0065	0.0114	4	1952	ART	CANDEAL/TAGANROG										Argentina
57	Arbois	0.0055	0.0035	0.0257	0.9308	0.0149	0.0194	4	1996	FRA	na										Francia
58	Alcalou	0.0217	0.0069	0.0238	0.8452	0.081	0.021	4	1990	FRA	VALSACCO/RANGER										Francia
60	Fortore	0.0168	0.0024	0.0085	0.9622	0.0059	0.004	4	1995	IM	CAPEITI 8/VALFORTE										Italia
62	Appullo	0.0108	0.0035	0.0132	0.9405	0.015	0.017	4	1973	ITT	CAPPELLI/GRIFONI//CAPEITI 8										Italia
68	Creso	0.0114	0.0056	0.0044	0.9657	0.0031	0.0098	4	1974	ITT	YAKTANA-54//NORIN-10/BREVOR/3/2*CAPELLI-63/4/3*TEHUACAN-60/5/CAPELLI B-144										Italia
69	Gabbiano	0.026	0.0058	0.0047	0.9477	0.0056	0.0102	4	1976	ITT	CAPELLI / CONTO-MARZOTTO		SbpA_4								Italia
70	Granato	0.064	0.0076	0.049	0.862	0.01	0.0074	4	1974	ITT	CAPPELLI/MARA-ITA//CAPPELLI		Origin	N°							Italia
71	Capeiti	0.0117	0.0069	0.0059	0.9549	0.0103	0.0103	4	1940	ITT	CAPPELLI/EITI		ITT	8							Italia
72	Gerardo 575	0.0098	0.024	0.0083	0.9356	0.0082	0.0135	4	1974	ITT	GIORGIO//CAPELLI/YUMA		ART	5							Italia
73	Gerardo 610	0.0126	0.0057	0.0057	0.9636	0.0044	0.0078	4	na	ITT	GIORGIO//CAPELLI/YUMA		ARM	3							Italia
74	Gerardo 645	0.0194	0.0667	0.0402	0.8478	0.0171	0.0088	4	1978	ITT	GIORGIO//CAPELLI/YUMA		FRA	2							Italia
78	Etit 38	0.0574	0.0336	0.0919	0.6383	0.1475	0.0312	4	1963	WAN	ISRAELI LAND VARIETY		WAN	1							Israel
	N				20
	MP ≥ 0.8				18
Accession ID	Accession name	SbpA_1 a	SbpA_2	SbpA_3	SbpA_4	SbpA_5	SbpA_6	SbpA assigned (K=6)	Year of registration b	Origin c	Pedigree
102	Buck No6	0.0505	0.0869	0.0146	0.0201	0.8195	0.0086	5	nr	ART	YAV"S"/SCO"S"//STIL"S"										Argentina
100	Focha	0.0061	0.002	0.0034	0.004	0.9767	0.0078	5	1991	CIM	SULA//WELLS/DWL5023										Mexico(CIMMYT)
110	Durobonus	0.0867	0.0981	0.0587	0.0591	0.6889	0.0084	5	2004	FRA	na										Austria
111	Joyau	0.0057	0.002	0.0653	0.004	0.9157	0.0071	5	2002	FRA	na										Francia
113	Orlu	0.048	0.0847	0.0141	0.1661	0.6377	0.0492	5	na	FRA	na										Francia
118	Garic	0.0064	0.0029	0.0075	0.0037	0.9727	0.0071	5	na	FRA	na										Francia
119	Byblos	0.0112	0.0056	0.0061	0.0285	0.9366	0.0118	5	na	FRA	na										Francia
120	Vivadur	0.0134	0.0158	0.0107	0.0204	0.9344	0.0049	5	2005	FRA	na										Francia
121	Nautilur	0.0213	0.0109	0.0041	0.0089	0.9483	0.0067	5	na	FRA	na		SbpA_5								Francia
123	Exeldur	0.0054	0.0267	0.007	0.0052	0.949	0.0069	5	1992	FRA	VALDUR/REGAL		Origin	N°							Francia
124	Argeles	0.0111	0.0046	0.0088	0.0054	0.9457	0.0241	5	1996	FRA	na		FRA	10							Francia
125	Artimon	0.0061	0.0039	0.0051	0.0032	0.9782	0.0039	5	na	FRA	na		WAN	2							Francia
126	Portorico	0.0045	0.0021	0.0035	0.0051	0.9456	0.0392	5	2000	ITM	AMBRAL X DUILIO		ART	1							Italia
159	Langdon(Dic-3A)-10	0.0081	0.009	0.0087	0.0184	0.5047	0.451	5	nr	USA	LDN240/KHAPLI//LANGDON 308///MINDUM*3/VERNAL/4/VERNAL EMMER/3*MINDUM		CIM	1							EE.UU.
101	Bha	0.0088	0.0095	0.0217	0.0125	0.9372	0.0103	5	na	WAN	na		ITM	1							Etiopia
108	Om Rabi 3=Cham 5	0.0084	0.0074	0.0079	0.0055	0.9454	0.0256	5	1993	WAN	JO/HAURANI = HAURANI X JORI-C69		USA	1							Siria/Libano
	N					16
	MP ≥ 0.8					13
Accession ID	Accession name	SbpA_1 a	SbpA_2	SbpA_3	SbpA_4	SbpA_5	SbpA_6	SbpA assigned (K=6)	Year of registration b	Origin c	Pedigree
1	Buck Platino	0.0067	0.004	0.0898	0.0097	0.0152	0.8748	6	2002	ARM	BAMB"S"//MO"S"/YAV79										Argentina
3	Buck Esmeralda	0.0108	0.0271	0.0346	0.019	0.0337	0.8746	6	2000	ARM	CDEU / BONQUI										Argentina
4	Buck Cristal	0.0093	0.0031	0.0571	0.0103	0.0112	0.9087	6	1988	ARM	GAVIOTA/USA-01992[1765];SHASTA/USA-01992[1281]; (GTA/USA)										Argentina
5	Buck Ambar	0.0119	0.0305	0.0085	0.0071	0.0343	0.9074	6	1995	ARM	TROB/4/FG/CIT//BBAL/3/CDK/CDEN//BBAL										Argentina
6	BonINTA Facon	0.0158	0.0063	0.0246	0.1121	0.013	0.828	6	1997	ARM	STN"S"/3/CHUR"S"/HUI"S"//POC"S"/4/MO"S"										Argentina
20	VF 0154	0.0732	0.005	0.0151	0.016	0.0067	0.8842	6	nr	ARM	SORD 1/PLATA 16										Argentina
21	VF 042	0.0927	0.008	0.0071	0.0148	0.0088	0.8689	6	nr	ARM	SCAR"S"/DGOVZ579//CP/3/T.TURANICUM/BIN//GRANDUR										Argentina
22	VF 0113	0.0196	0.0039	0.0318	0.0097	0.0149	0.9202	6	nr	ARM	LLOYD (USA 1983, CANDO/EDMORE)										Argentina
24	VF 003	0.3071	0.0835	0.0798	0.0181	0.0089	0.5025	6	nr	ARM	GANS"S"										Argentina
27	VF 0136	0.198	0.0042	0.0228	0.0097	0.0334	0.7316	6	nr	ARM	CHEN/ALTAR 84/4/SRN//HUI/YAV79/3/SKARV/…										Argentina
28	VF 0137	0.0772	0.0058	0.0114	0.0195	0.0077	0.8784	6	nr	ARM	PLATA10/6/MQUE/4/USDA573/QFN/AA-7/3/ALBA- D/5/AVO/HUI/7/PLATA_13/8/THKNEE_11/9/CHEN/ALTAR 84/3/HUI/POC//BUB/RUFO/4/FNFOOT										Argentina
29	B#24	0.207	0.0066	0.0109	0.1223	0.0061	0.6471	6	nr	ARM	TATLER-1/BEJAH-7										Argentina
31	B#27	0.0244	0.0091	0.0055	0.0049	0.0137	0.9426	6	nr	ARM	BCRIS//BBAL/BAMB"S"										Argentina
32	ACA 1801F	0.2288	0.0192	0.0103	0.0361	0.0078	0.6977	6	2008	ARM	BONQUILACO/BCANDISUR										Argentina
33	CBW 0105	0.0072	0.006	0.0088	0.004	0.006	0.9686	6	nr	ARM	BELFUGITTO//CATA"S"/STN"S"/3/LAKOTA/CANDO										Argentina
34	CBW 0112	0.1747	0.2118	0.0096	0.0275	0.0115	0.5645	6	nr	ARM	BELFUGITTO//CATA"S"/STN"S"/3/F.LUNGA/GDO 645										Argentina
50	CBW 0001	0.0182	0.0058	0.0204	0.316	0.0194	0.6203	6	nr	ARM	INTER_18										Argentina/CIMMYT
52	CBW 0004	0.0061	0.0041	0.0067	0.1677	0.0086	0.8069	6	nr	ARM	AVTA/YAZI_1										Argentina/CIMMYT
14	65-IAT2	0.0047	0.003	0.0068	0.007	0.0065	0.9722	6	nr	CIM	AJAIA_12/F3LOCAL(SEL.ETHIO.135.85)//PLATA_13										Mexico(CIMMyT)
15	66-IAT2	0.0063	0.003	0.0062	0.0031	0.0057	0.9758	6	nr	CIM	CADO/BOOMER_33										Mexico(CIMMyT)
16	69-IAT2	0.0104	0.003	0.0106	0.0184	0.0061	0.9516	6	nr	CIM	PLATA_1/SNM//PLATA_9										Mexico(CIMMyT)
17	71-IAT2	0.0051	0.0048	0.0059	0.0064	0.0054	0.9723	6	nr	CIM	SOOTY_9/RASCON_37										Mexico(CIMMyT)
18	73-IAT2	0.0049	0.0032	0.0098	0.0047	0.0105	0.9668	6	nr	CIM	TOTUS/CARGO//ALTAR84/AOS										Mexico(CIMMyT)
19	80-IAT2	0.0053	0.0028	0.0042	0.0045	0.0037	0.9795	6	nr	CIM	YAVAROS TALL		SbpA_6								Mexico(CIMMyT)
117	Duetto	0.0092	0.0373	0.3887	0.0101	0.0323	0.5225	6	2002	ITM	1485/83-74		Origin	N°							Italia
122	Tiziannia	0.0094	0.003	0.2995	0.008	0.0445	0.6357	6	2001	ITM	PELEO/NEODUR		ARM	18							Italia
12	Duilio	0.0083	0.0086	0.0051	0.0053	0.0062	0.9666	6	1984	ITT	CAPELLI//ANHIGA/FLAMINGO		CIM	6							Francia/Italia
82	CRZ-1.12	0.1112	0.15	0.044	0.0119	0.026	0.6566	6	nr	ITT	SEL. GAB 125 AN (CERZOS)		ITM	2							Italia
67	UC1113	0.0208	0.0064	0.0169	0.0207	0.3247	0.6107	6	2006	USA	CD52600 (KIFS//RSS/BD1419/3/MEXIS-CP/4/WAHAS/5/YAV79		ITT	2							U.S.A.
127	DGE-1	0.1307	0.0207	0.0325	0.0209	0.0836	0.7119	6	2006	USA	LANGDON/L. ELONGATUM//LANGDON)*1/LANGDON]*8		USA	2							EE.UU.
106	Wadalmez-1	0.0167	0.0044	0.1359	0.0254	0.1551	0.6627	6	1985	WAN	GDOVZ 512/CIT/2/RUFF/FG/3/DWL 5023		WAN	1							Siria
	N						31
	MP ≥ 0.8						19
Accession ID	Accession name	SbpA_1 a	SbpA_2	SbpA_3	SbpA_4	SbpA_5	SbpA_6	SbpA assigned (K=6)	Year of registration b	Origin c	Pedigree
7	BonINTA Carilo	0.0949	0.0186	0.0233	0.3557	0.0218	0.4858	mixed	2002	ARM	TGBB/CANDEF/3/BERK/GDO VZ516//MTTE"S"/4/LAKOTA/CANDO										Argentina
25	VF 0121	0.4893	0.0588	0.0078	0.0314	0.0097	0.4032	mixed	nr	ARM	MTVD 10-98 HUNGRIA										Argentina
26	VF 0167	0.4367	0.0072	0.011	0.3371	0.0092	0.1986	mixed	nr	ARM	CDK/2620.89/PROB611/ALTAR 84										Argentina
54	CBW 0101	0.0078	0.0099	0.0892	0.4038	0.016	0.4732	mixed	nr	ARM	BELFUGITTO//CATA”S”/STN”S”/3/LAKOTA/CANDO										España/Chile/Mexico
95	Gallareta = Alta 84	0.0205	0.0063	0.4918	0.0253	0.0098	0.4464	mixed	1982	CIM	RUFF/FLAMINGO-DW//MEXICALI-75/3/SHEARWATER/4/?		SbpA_mixed								Francia
61	Ardente	0.0569	0.167	0.0073	0.4825	0.012	0.2744	mixed	1984	FRA	ISRAEL DURUM 303/PRELIMINARY77//664		Origin	N°							Francia
114	Karur	0.0445	0.0309	0.4513	0.0461	0.2214	0.206	mixed	2002	FRA	na		ARM	4							Argentina
13	Simeto	0.0501	0.0109	0.4835	0.0769	0.3691	0.0092	mixed	1988	ITM	CAPEITI 8/VALNOVA		ITM	3							Italia
45	Catervo	0.3347	0.042	0.1884	0.0127	0.4173	0.0047	mixed	2004	ITM	COLOSSEO/PLATANI		FRA	2							Italia
109	Dupri	0.0102	0.0152	0.4797	0.0741	0.1317	0.289	mixed	1998	ITM	DUILIO/PRIMADUR		ITT	1							Italia
83	GAB 125	0.0266	0.1981	0.1999	0.1232	0.0245	0.4277	mixed	nr	ITT	na		USA	1							Italia
66	Kofa	0.0132	0.0884	0.3447	0.0193	0.4597	0.0748	mixed	1990	USA	DERIVED FROM ‘‘DICOCCUM ALPHA POP-85 S-1’’ POPULATION		CIM	1							U.S.A.
	N							12
a SbpA= Subpopulation ssigned by AFLP markers, N=number of accessions, MP= membership probability
b na=no available, nr= no released
c The accessions are coded as ARM = modern argentinians, ART= traditional argentinians, CIM= CIMMYT, FRA= France, ITM= modern italians, ITT, traditional italians, USA=United States, WAN= West Asia North Africa region. Accessions from Argentina and Italy were divided in two groups according to the year of release (until and after 1985). It was considered "traditional" accessions those bred or rele…
