# Supplementary material for: Genetic diversity and linkage disequilibrium using SNP (KASP) and AFLP markers in a worldwide durum wheat (Triticum turgidum L. var durum) collection
Source: PLoS One. 2019 Jun 28;14(6):e0218562. doi: 10.1371/journal.pone.0218562 (PMC6741835; doi:10.1371/journal.pone.0218562)
Supplement: S4 Table — (A) PCoA among accessions calculated with 26 SNP in the whole durum wheat collection, (B) Pairwise Nei's genetic distance and identity among subpopulations (C) PCoA among subpopulations, (D) Pairwise Nei’s genetic distance and identity values among the geographical origins of accessions, (E) PCoA among the geographical origins of accessions in the entire durum wheat collection. (XLSX) [file pone.0218562.s009.xlsx]

## Sheet: S4A Table
S4A Table. Percentage of variation explained by the first 3 axes of PCoA among accessions calculated with 26 SNP in the whole durum wheat collection
Axis	1	2	3
%	21.3986	9.84858	7.44948
Cum %	21.3986	31.2471	38.6966

## Sheet: S4B-C Tables 
S4B Table. Pairwise Nei's genetic distance and identity among subpopulations calculated using 26 SNP markers in the entire durum wheat collection.
Subpopulation	SbpS_1	SbpS_2	SbpS_3	SbpS_4	SbpS_5	SbpS_mixed	N	%PLa
SbpS_1	1	0.770846	0.698812	0.772849	0.875284	0.926346	22	65.3846
SbpS_2	0.260267	1	0.890894	0.865896	0.683685	0.908447	32	65.3846
SbpS_3	0.358374	0.11553	1	0.801569	0.620109	0.823033	27	80.7692
SbpS_4	0.257672	0.14399	0.221184	1	0.829331	0.919956	29	92.3077
SbpS_5	0.133207	0.380259	0.477861	0.187136	1	0.884908	24	73.0769
SbpS_mixed	0.0765074	0.0960188	0.194759	0.0834289	0.122271	1	34	100
Nei's genetic distance is shown below the diagonal and genetic identity is shown above the diagonal. Sbpm: Sbpmixed . Each subpopulation (Sbp) was established using 26 SNP markers in the STRUCTURE software (K=5) and considering a membership probability of 0.5.
a % PL = percentage of polymorphic loci by subpopulation considering 26 SNP markers
S4B Table. Percentage of variation explained by the first 3 axes of PCoA among subpopulations
Axis	1	2	3
%	62.0183	21.6666	11.4607
Cum %	62.0183	83.685	95.1456

## Sheet: S4D-E Tables
S4D Table. Pairwise Nei’s genetic distance and identity values among the geographical origins of accessions using 26 SNP markers in the entire durum wheat collection.
	ARM	ART	CHI	CIM	CYP	FRA	ITM	ITT	USA	WAN
ARM		0.896003	0.927432	0.928425	0.883968	0.952473	0.900186	0.896411	0.887292	0.959214
ART	0.109811		0.735873	0.778773	0.679529	0.94445	0.933702	0.97489	0.775702	0.882172
CHI	0.0753354	0.306697		0.953714	0.913131	0.830472	0.77073	0.731361	0.873842	0.893734
CIM	0.0742659	0.250036	0.047391		0.910193	0.867766	0.799019	0.770485	0.84078	0.913446
CYP	0.123335	0.386356	0.0908763	0.0940984		0.78913	0.704536	0.662203	0.835766	0.855723
FRA	0.0486936	0.0571521	0.185761	0.141833	0.236825		0.962761	0.963657	0.864453	0.939
ITM	0.105154	0.0685982	0.260417	0.224371	0.350216	0.03795		0.96364	0.800832	0.924529
ITT	0.109357	0.025431	0.312847	0.260736	0.412184	0.0370197	0.0370378		0.7899	0.90522
USA	0.119581	0.253987	0.134856	0.173425	0.179407	0.145659	0.222104	0.235849		0.850432
WAN	0.0416409	0.125368	0.112347	0.0905307	0.155808	0.0629402	0.078471	0.0995768	0.16201
Nei's genetic distance is shown below the diagonal and genetic identity is shown above the diagonal. Accessions are coded as ARM: modern Argentinian; ART: traditional Argentinian; CHI: Chile; CIM: CIMMYT; CYP: Cyprus; FRA: France; ITM: modern Italian; ITT: traditional Italian; USA: United States; WAN: West Asia North Africa region. Accessions from Argentina and Italy were divided into two groups …
S4E Table. Percentage of variation explained by the first 3 axes of PCoA among the geographical origins of accessions in the entire durum wheat collection.
Axis	1	2	3
%	63.5331	14.7781	7.0444
Cum %	63.5331	78.3112	85.3556
