# Supplementary material for: Genetic diversity and linkage disequilibrium using SNP (KASP) and AFLP markers in a worldwide durum wheat (Triticum turgidum L. var durum) collection
Source: PLoS One. 2019 Jun 28;14(6):e0218562. doi: 10.1371/journal.pone.0218562 (PMC6741835; doi:10.1371/journal.pone.0218562)
Supplement: S5 Table — (XLSX) [file pone.0218562.s010.xlsx]

## Sheet: S5 Table
S5 Table. Accessions assigned to each subpopulation by different methodologies at K= 2 using 26 SNP markers in a durum wheat collection.
		Subpopulation assigned
Accession ID	Accession name	STRUCTURE	UPGMA	PCoA	Final SbpS assigned a
1	Buck Platino	1	1	1	1
3	Buck Esmeralda	1	2	1	disagrees
6	BonINTA Facon	1	1	1	1
7	BonINTA Carilo	1	1	1	1
20	VF 0154	1	1	1	1
22	VF 0113	1	1	1	1
24	VF 003	1	1	1	1
27	VF 0136	1	1	1	1
28	VF 0137	1	1	1	1
29	B#24	1	1	1	1
30	B#25	1	2	1	disagrees
32	ACA 1801F	1	1	1	1
33	CBW 0105	1	1	1	1
36	CBW 0141	1	2	1	disagrees
40	CBW 0225	1	1	1	1
50	CBW 0001	1	1	1	1
51	CBW 0002	1	1	1	1
52	CBW 0004	1	1	1	1
54	CBW 0101	1	1	1	1
87	B33.1123.16-3-4-3	1	1	1	1
131	DD26	1	1	1	1
132	DD150	1	1	1	1
164	CBW 08131	1	1	1	1
166	ACA 2125.07	1	1	1	1
167	ACA 4420.08	1	1	1	1
76	Bonaerense Quilaco	1	1	1	1
80	Buck Mechongue	1	2	1	disagrees
134	Llareta	1	1	1	1
135	Corcolen	1	1	1	1
136	Lleuque	1	1	1	1
137	Quc 3585-2007	1	1	1	1
138	Quc 3739-2008	1	1	1	1
139	Quc 3104-2005	1	1	1	1
140	Quc 3587-2007	1	1	1	1
141	Quc 3693-2008	1	1	1	1
142	Quc 3584-2007	1	1	1	1
143	Quc 3738-2008	1	1	1	1
144	Quc 3506-2007	1	1	1	1
145	Quc 3755-2008	1	1	1	1
146	Quc 3672-2008	1	1	1	1
147	Quc 3555-2007	1	1	1	1
148	Quc 3694-2008	1	1	1	1
149	Quc 3497-2007	1	1	1	1
150	Quc 3509-2007	1	1	1	1
151	Quc 3538-2009	1	2	1	disagrees
152	Quc 3730-2008	1	1	1	1
153	Quc 3775-2008	1	1	1	1
154	Quc 3559-2009	1	1	1	1
155	Quc 3506-2009	1	1	1	1
156	Quc 3427-2009	1	1	1	1
157	Quc 3462-2009	1	1	1	1
158	Quc 3763-2008	1	1	1	1
14	65-IAT2	1	1	1	1
15	66-IAT2	1	1	1	1
16	69-IAT2	1	1	1	1
17	71-IAT2	1	1	1	1
18	73-IAT2	1	1	1	1
19	80-IAT2	1	1	1	1
95	Gallareta = Alta 84	1	1	1	1
97	Gan	1	1	1	1
100	Focha	1	1	1	1
128	Ourania	1	1	1	1
129	Hekave	1	1	1	1
130	Josephina	1	1	1	1
59	Arcodur	1	1	1	1
114	Karur	1	1	1	1
119	Byblos	1	1	1	1
123	Exeldur	1	1	2	disagrees
46	Cantico	1	2	1	disagrees
109	Dupri	1	2	1	disagrees
126	Portorico	1	1	1	1
12	Duilio	1	1	1	1
66	Kofa	1	1	1	1
67	UC1113	1	1	1	1
127	DGE-1	1	1	1	1
159	Langdon(Dic-3A)-10	1	1	1	1
93	Bilik N°2	1	1	1	1
94	Marrout	1	1	1	1
96	Omguer 4	1	2	2	disagrees
98	Cham 1 = Waha	1	1	1	1
101	Bha	1	1	1	1
106	Wadalmez-1	1	2	1	disagrees
2	Buck Topacio	2	2	2	2
4	Buck Cristal	2	1	2	disagrees
5	Buck Ambar	2	1	2	disagrees
8	BonINTA Cumenay	2	2	2	2
21	VF 042	2	1	2	disagrees
23	VF 0163	2	2	2	2
25	VF 0121	2	1	2	disagrees
26	VF 0167	2	2	2	2
31	B#27	2	1	2	disagrees
34	CBW 0112	2	1	2	disagrees
35	CBW 0120	2	2	2	2
37	CBW 0153	2	1	2	disagrees
38	CBW 0200	2	2	2	2
39	CBW 0210	2	2	2	2
41	CBW 0230	2	2	2	2
55	CBW 0111	2	2	2	2
56	CBW 0156	2	2	2	2
64	Buck Granate	2	1	2	disagrees
65	ACA 1901 F	2	1	2	disagrees
133	CBW 05082	2	2	2	2
160	CBW 05024	2	2	2	2
161	CBW 05072	2	2	2	2
162	BonINTA Quillen	2	2	2	2
163	CBW 05081	2	2	2	2
165	CBW 09034	2	2	2	2
168	Buck Zafiro	2	2	2	2
75	Bonaerense Valverde	2	2	2	2
77	BF 1776	2	2	2	2
79	Balcarceño INTA	2	2	2	2
81	Candeal Durumbuck	2	2	2	2
88	Taganrog	2	2	2	2
89	Taganrog Buck Balcarce	2	2	2	2
90	Taganrog Sel. BUCK	2	2	2	2
91	Taganrog Vilela Fideos	2	2	2	2
102	Buck No6	2	2	2	2
53	Amarillo	2	2	2	2
57	Arbois	2	2	2	2
58	Alcalou	2	2	2	2
61	Ardente	2	2	2	2
63	Ixos	2	2	2	2
110	Durobonus	2	2	2	2
111	Joyau	2	1	2	disagrees
112	Biensur	2	2	2	2
113	Orlu	2	2	2	2
115	Neodur	2	2	2	2
116	Sachem	2	2	2	2
118	Garic	2	2	2	2
120	Vivadur	2	2	2	2
121	Nautilur	2	2	2	2
124	Argeles	2	2	2	2
125	Artimon	2	2	2	2
9	Ciccio	2	2	2	2
11	Colosseo	2	2	2	2
13	Simeto	2	2	2	2
42	Cannizzo	2	2	2	2
43	Concadoro	2	2	2	2
44	Italo	2	2	2	2
45	Catervo	2	2	2	2
47	Core	2	2	2	2
48	Ci 1936	2	2	2	2
49	Co 1937	2	2	2	2
60	Fortore	2	2	2	2
117	Duetto	2	2	2	2
122	Tiziannia	2	2	2	2
10	Adamello	2	2	2	2
62	Appullo	2	2	2	2
68	Creso	2	2	2	2
69	Gabbiano	2	2	2	2
70	Granato	2	2	2	2
71	Capeiti	2	2	2	2
72	Gerardo 575	2	2	2	2
73	Gerardo 610	2	2	2	2
74	Gerardo 645	2	2	2	2
82	CRZ-1.12	2	2	2	2
83	GAB 125	2	2	2	2
84	Gerardo 574	2	2	2	2
85	Maristella	2	2	2	2
86	Polesine	2	2	2	2
78	Etit 38	2	2	2	2
92	Om Rabi 5	2	2	2	2
99	Korifla =Cham 3	2	2	2	2
103	Haurani	2	2	2	2
104	Heider//Mt/Ho	2	2	1	disagrees
105	Om Rabi 6	2	2	2	2
107	Om Rabi	2	2	2	2
108	Om Rabi 3=Cham 5	2	2	2	2
	SbpS_ 1	82	83	81	72
	SbpS_2	86	85	87	75
	Total	168	168	168	147
	%	100	100	100	87.5
a SbpS: Subpopulation determined by SNP markers at K=2.
