# Supplementary material for: Genetic diversity and linkage disequilibrium using SNP (KASP) and AFLP markers in a worldwide durum wheat (Triticum turgidum L. var durum) collection
Source: PLoS One. 2019 Jun 28;14(6):e0218562. doi: 10.1371/journal.pone.0218562 (PMC6741835; doi:10.1371/journal.pone.0218562)
Supplement: S6 Table — (A) Pairwise Nei's genetic distance and identity among subpopulations, (B) PCoA among subpopulations in the subset of 119 accessions, (C) Pairwise Nei's genetic distance and identity among the origins of accessions, (D) PCoA among the origins of accessions in the subset of 119 accessions. (XLSX) [file pone.0218562.s011.xlsx]

## Sheet: S6A-B Tables 
S6A Table. Pairwise Nei's genetic distance and identity among subpopulations calculated according to STRUCTURE software (K=6) using 108 AFLP markers in the subset of 119 accessions.
Subpopulation	SbpA_1	SbpA_2	SbpA_3	SbpA_4	SbpA_5	SbpA_6	SbpA_mixed
SbpA_1		0.789822	0.900159	0.897591	0.875087	0.926788	0.924651
SbpA_2	0.235947		0.754887	0.775431	0.729813	0.760274	0.797229
SbpA_3	0.105184	0.281187		0.86438	0.858881	0.889692	0.92576
SbpA_4	0.108041	0.254336	0.145743		0.821844	0.893764	0.919865
SbpA_5	0.133432	0.314966	0.152125	0.196204		0.878941	0.899505
SbpA_6	0.0760303	0.274076	0.11688	0.112313	0.129037		0.943698
SbpA_mixed	0.078339	0.226614	0.0771401	0.0835287	0.10591	0.0579493
Nei's genetic distance is shown below the diagonal and genetic identity is shown above the diagonal.
S6B Table. Percentage of variation explained by the first 3 axes of PCoA among subpopulations in the subset of 119 accessions.
Axis	1	2	3
Percentage (%)	40.9589	20.7235	14.4681
Cumulative %	40.9589	61.6824	76.1505

## Sheet: S6C-D Tables 
S6C Table. Pairwise Nei's genetic distance and identity among the origins of accessions calculated using 108 AFLP markers in the subset of 119 accessions.
	ARM	ART	CIM	FRA	ITM	ITT	USA	WAN
ARM		0.888711	0.949063	0.925821	0.955143	0.942848	0.912237	0.929452
ART	0.117983		0.816707	0.863374	0.89288	0.933286	0.833172	0.869037
CIM	0.0522805	0.202475		0.899318	0.909157	0.886948	0.920782	0.909338
FRA	0.0770739	0.146907	0.106119		0.94326	0.907645	0.905465	0.940157
ITM	0.0458944	0.113303	0.0952372	0.0584131		0.943407	0.904742	0.943625
ITT	0.0588505	0.0690432	0.119969	0.0969014	0.0582572		0.87235	0.910222
USA	0.0918557	0.182516	0.0825318	0.0993064	0.100106	0.136564		0.908328
WAN	0.07316	0.14037	0.0950381	0.0617086	0.0580259	0.0940671	0.0961501
Nei's genetic distance is shown below the diagonal and genetic identity is shown above the diagonal. Accessions are coded as ARM: modern Argentinian; ART: traditional Argentinian; CIM: CIMMYT; FRA: France; ITM: modern Italian; ITT: traditional Italian; USA: United States; WAN: West Asia North Africa region. Accessions from Argentina and Italy were divided into two groups according to the year of …
S6D Table. Percentage of variation explained by the first 3 axes of PCoA among the origins of accessions in the subset of 119 accessions.
Axis	1	2	3
Percentage (%)	38.5987	18.1652	15.7069
Cumulative %	38.5987	56.764	72.4708
