# Supplementary material for: Genetic diversity and linkage disequilibrium using SNP (KASP) and AFLP markers in a worldwide durum wheat (Triticum turgidum L. var durum) collection
Source: PLoS One. 2019 Jun 28;14(6):e0218562. doi: 10.1371/journal.pone.0218562 (PMC6741835; doi:10.1371/journal.pone.0218562)
Supplement: S7 Table — (A) Pairwise Fst values among subpopulations, (B) Genetic diversity among origins, (C) Pairwise Fst values among the geographical origins of accessions. (XLSX) [file pone.0218562.s012.xlsx]

## Sheet: S7A Table
S7A Table. Pairwise Fst values obtained using 26 SNP markers among subpopulations according to the STRUCTURE software (K=5).
Subpopulation	SbpS_1	SbpS_2	SbpS_3	SbpS_4	SbpS_5	SbpS_mixed
SbpS_1
SbpS_2	0.272667
SbpS_3	0.280785	0.110011
SbpS_4	0.194826	0.131393	0.165183
SbpS_5	0.137634	0.313193	0.329149	0.156108
SbpS_mixed	0.0831332	0.101771	0.144173	0.0670506	0.111804
Fst values are shown below diagonal. SbpS, subpopulation established using 26 SNP markers in the STRUCTURE software (K=5) and considering a membership probability of 0.5 in the entire collection.

## Sheet: S7B Table 
S7B Table. Genetic diversity among origins estimated using 56 SNP markers in the entire durum wheat collection.
Origin a	N	Ne b	Ho	He	I	%PL
ARM	51	1.303(±0.049)	0.006(±0.002)	0.18(±0.026)	0.279(±0.036)	69.6
ART	11	1.223(±0.045)	0.002(±0.002)	0.132(±0.025)	0.198(±0.036)	37.5
CHI	25	1.184(±0.039)	0.001(±0.001)	0.118(±0.021)	0.194(±0.03)	58.9
CIM	9	1.148(±0.04)	0.0 (±0.0)	0.088(±0.022)	0.134(±0.032)	26.8
CYP	3	1.157(±0.043)	0.0 (±0.012)	0.087(±0.024)	0.125(±0.034)	19.6
FRA	20	1.283(±0.049)	0.004(±0.002)	0.166(±0.026)	0.254(±0.037)	55.4
ITM	16	1.239(±0.045)	0.005(±0.002)	0.143(±0.025)	0.217(±0.036)	44.6
ITT	15	1.278(±0.041)	0.002(±0.002)	0.18(±0.022)	0.287(±0.032)	67.9
USA	4	1.201(±0.042)	0.004(±0.004)	0.12(±0.025)	0.177(±0.036)	30.4
WAN	14	1.221(±0.045)	0.001(±0.001)	0.133(±0.024)	0.204(±0.035)	42.9
Mean		1.224(±0.014)	0.003(±0.001)	0.135(±0.008)	0.207(±0.011)	45.36
Accessions are coded as ARM, modern Argentinian; ART, traditional Argentinian; CHI, Chile; CIM, CIMMYT; CYP, Cyprus; FRA, France; ITM, modern Italian; ITT, traditional Italian; USA, United States; WAN, West Asia North Africa region; N, number of samples; Ne, Effective number of alleles; Ho, observed heterozigosity; He, Nei's gene diversity or heterozigosity; I, Shannon's Information index; % PL, …
a Accessions from Argentina and Italy were divided into two groups according to the year of release (until and after 1985). Accessions labeled as "traditional" are those either bred or released until 1985.
b Values corresponds to average of all markers by origin ± the standard error.

## Sheet: S7C Table 
S7C Table. Pairwise Fst values obtained using 26 SNP markers among the geographical origins of accessions in the entire durum wheat collection.
Origin a	ARM	ART	CHI	CIM	CYP	FRA	ITM	ITT	USA	WAN
ARM	0
ART	0.101023	0
CHI	0.0800939	0.248004	0
CIM	0.0955522	0.232112	0.0656391	0
CYP	0.143748	0.342554	0.12306	0.159403	0
FRA	0.0400786	0.0628374	0.148256	0.138517	0.212607	0
ITM	0.0943927	0.0867955	0.207356	0.201123	0.310602	0.0437461	0
ITT	0.095444	0.0414926	0.239173	0.223256	0.326997	0.0413123	0.0445436	0
USA	0.117453	0.241758	0.143561	0.198556	0.246041	0.126568	0.208861	0.204461	0
WAN	0.0464454	0.122493	0.110246	0.104323	0.184185	0.0598475	0.0807691	0.0961681	0.159155	0
Fst values are shown below diagonal. Accessions are coded as ARM, modern Argentinian; ART, traditional Argentinian; CHI, Chile; CIM, CIMMYT; CYP, Cyprus; FRA, France; ITM, modern Italian; ITT, traditional Italian; USA, United States; WAN, West Asia North Africa region.
a Accessions from Argentina and Italy were divided into two groups according to the year of release (until and after 1985). Accessions labeled as "traditional" are those either bred or released until 1985.
