# Supplementary material for: Genetic diversity and linkage disequilibrium using SNP (KASP) and AFLP markers in a worldwide durum wheat (Triticum turgidum L. var durum) collection
Source: PLoS One. 2019 Jun 28;14(6):e0218562. doi: 10.1371/journal.pone.0218562 (PMC6741835; doi:10.1371/journal.pone.0218562)
Supplement: S8 Table — (A) per locus using 125 AFLPs, (B) per subpopulation using 125 AFLPs, (C) by origin using 125 AFLP, (D) per locus using 56 SNPs, (E) per subpopulation estimated using 56 SNPs. (XLSX) [file pone.0218562.s013.xlsx]

## Sheet: S8A Table 
S8A Table. Allele frequencies and genetic diversity indices calculated per locus using 125 AFLP markers and considering the subpopulations (K=6) obtained by STRUCTURE software.
Locus a	N	f (abs)	f (Pres)	Ne	He	I	Ht	Hs	Gst
P40M38_1360	117	0.7825	0.2175	1.4279	0.2997	0.4767	0.3883	0.2671	0.3122
P40M38_1230	116	0.2459	0.7541	1.7742	0.4364	0.6281	0.4094	0.3336	0.1853
P40M38_1070	118	0.6176	0.3824	1.8835	0.4691	0.6619	0.4679	0.4462	0.0463
P40M38_980	118	0.1597	0.8403	1.4858	0.3269	0.5084	0.2579	0.2148	0.1669
P40M38_970	118	0.1137	0.8863	1.3662	0.268	0.4388	0.1788	0.1509	0.1561
P40M38_930	118	0.2127	0.7873	1.6264	0.3852	0.5735	0.3446	0.2916	0.1539
P40M38_750	118	0.7219	0.2781	1.649	0.3936	0.5826	0.404	0.3726	0.0778
P40M38_732	118	0.7766	0.2234	1.5196	0.3419	0.5255	0.3556	0.3445	0.0312
P40M38_698	114	0.4139	0.5861	1.9986	0.4996	0.6928	0.4536	0.3182	0.2986
P40M38_595	118	0.1136	0.8864	1.4295	0.3004	0.4776	0.1595	0.12	0.2475
P40M43_1198	118	0.0817	0.9183	1.3662	0.268	0.4388	0.0849	0.0612	0.279
P40M43_1155	118	0.8825	0.1175	1.2489	0.1993	0.3512	0.2014	0.1833	0.0897
P40M43_1112	118	0.5048	0.4952	1.9176	0.4785	0.6715	0.4943	0.2689	0.4561
P40M43_1090	118	0.7155	0.2845	1.6781	0.4041	0.5939	0.3825	0.3705	0.0314
P40M43_1069	117	0.8474	0.1526	1.3364	0.2517	0.4186	0.2393	0.2199	0.0812
P40M43_1060	115	0.0968	0.9032	1.4356	0.3034	0.4811	0.0974	0.0658	0.3245
P40M43_997	118	0.3808	0.6192	1.973	0.4932	0.6863	0.4854	0.3923	0.1919
P40M43_994	118	0.514	0.486	1.9842	0.496	0.6892	0.4976	0.4311	0.1337
P40M43_991	117	0.6687	0.3313	1.7144	0.4167	0.6074	0.4753	0.3315	0.3026
P40M43_982	118	0.0961	0.9039	1.3662	0.268	0.4388	0.143	0.1128	0.2113
P40M43_921	118	0.464	0.536	1.9999	0.5	0.6931	0.4996	0.4229	0.1535
P40M43_918	118	0.546	0.454	1.9561	0.4888	0.6819	0.4989	0.3877	0.223
P40M43_912	111	0.531	0.469	1.9838	0.4959	0.689	0.489	0.4519	0.0759
P40M43_896	118	0.637	0.363	1.833	0.4544	0.6469	0.4647	0.4303	0.074
P40M43_890	118	0.7201	0.2799	1.6054	0.3771	0.5647	0.4307	0.352	0.1829
P40M43_872	117	0.7753	0.2247	1.4551	0.3128	0.492	0.3279	0.2166	0.3392
P40M43_860	117	0.4819	0.5181	2	0.5	0.6931	0.4996	0.4555	0.0883
P40M43_851	118	0.1586	0.8414	1.5368	0.3493	0.5338	0.3041	0.2359	0.2243
P40M43_793	117	0.8188	0.1812	1.3748	0.2726	0.4443	0.2637	0.2093	0.2063
P40M43_768	118	0.8293	0.1707	1.2374	0.1918	0.3412	0.2876	0.0578	0.7991
P40M43_762	107	0.5802	0.4198	1.7932	0.4424	0.6343	0.4999	0.2458	0.5082
P40M43_683	118	0.9823	0.0177	1.0348	0.0336	0.0865	0.048	0.0444	0.0752
P40M43_616	117	0.7641	0.2359	1.5251	0.3443	0.5282	0.3952	0.3301	0.1647
P40M43_534	112	0.374	0.626	1.9244	0.4804	0.6734	0.4525	0.3968	0.1231
P40M43_461	118	0.2632	0.7368	1.768	0.4344	0.626	0.3347	0.2651	0.2082
P41M31_1377	119	0.0468	0.9532	1.1998	0.1665	0.3064	0.05	0.0421	0.158
P41M31_1344	119	0.9958	0.0042	1.0085	0.0084	0.0272	0.0046	0.0046	0.014
P41M31_1279	118	0.5668	0.4332	1.9066	0.4755	0.6685	0.486	0.4009	0.1751
P41M31_1270	118	0.6994	0.3006	1.6199	0.3827	0.5708	0.4577	0.2843	0.3789
P41M31_1172	119	0.8339	0.1661	1.2932	0.2267	0.387	0.3626	0.162	0.5532
P41M31_1115	118	0.5758	0.4242	1.9066	0.4755	0.6685	0.4815	0.3717	0.228
P41M31_1082	119	0.3511	0.6489	1.9713	0.4927	0.6858	0.4094	0.2571	0.372
P41M31_1049	119	0.8523	0.1477	1.2464	0.1977	0.3491	0.3341	0.1188	0.6444
P41M31_985	118	0.6413	0.3587	1.7923	0.4421	0.634	0.4876	0.3679	0.2455
P41M31_979	119	0.4497	0.5503	1.9997	0.4999	0.6931	0.4777	0.3901	0.1834
P41M31_963	119	0.5083	0.4917	1.9972	0.4993	0.6925	0.4997	0.4792	0.0409
P41M31_956	117	0.5282	0.4718	1.9136	0.4774	0.6704	0.4944	0.3065	0.3801
P41M31_912	119	0.2613	0.7387	1.8672	0.4645	0.6572	0.3422	0.2065	0.3966
P41M31_897	119	0.1627	0.8373	1.5808	0.3674	0.554	0.3151	0.2154	0.3164
P41M31_882	115	0.6359	0.3641	1.8016	0.4449	0.637	0.489	0.3642	0.2552
P41M31_808	119	0.8939	0.1061	1.1489	0.1296	0.2527	0.2859	0.0554	0.8062
P41M31_767	119	0.9317	0.0683	1.1387	0.1218	0.2409	0.1175	0.1065	0.0931
P41M31_750	119	0.9194	0.0806	1.1697	0.1451	0.2757	0.1337	0.127	0.0503
P41M31_738	119	0.7226	0.2774	1.5563	0.3575	0.5429	0.4273	0.2235	0.4769
P41M31_690	118	0.5616	0.4384	1.9561	0.4888	0.6819	0.4918	0.456	0.0729
P41M31_675	119	0.722	0.278	1.6135	0.3802	0.5681	0.4022	0.3272	0.1866
P41M31_542	109	0.5873	0.4127	1.8497	0.4594	0.6519	0.4953	0.317	0.36
P41M31_524	119	0.9568	0.0432	1.0895	0.0822	0.1772	0.0822	0.081	0.0145
P41M31_494	119	0.9783	0.0217	1.0434	0.0416	0.1028	0.0408	0.0393	0.0385
P41M31_433	119	0.7059	0.2941	1.5991	0.3746	0.562	0.4664	0.2946	0.3684
P41M31_427	119	0.5441	0.4559	1.9316	0.4823	0.6753	0.4937	0.3696	0.2512
P41M31_349	119	0.9868	0.0132	1.0257	0.025	0.068	0.0401	0.0368	0.0829
P41M31_336	119	0.057	0.943	1.2914	0.2257	0.3857	0.1544	0.1188	0.2303
P41M31_324	119	0.9692	0.0308	1.0615	0.0579	0.1342	0.0777	0.073	0.0595
P41M43_986	117	0.2829	0.7171	1.7711	0.4354	0.6271	0.398	0.3491	0.123
P41M43_972	117	0.6171	0.3829	1.8406	0.4567	0.6492	0.4487	0.3663	0.1836
P41M43_958	118	0.1128	0.8872	1.4295	0.3004	0.4776	0.1489	0.1099	0.2617
P41M43_923	118	0.5975	0.4025	1.8835	0.4691	0.6619	0.459	0.3895	0.1516
P41M43_889	118	0.8343	0.1657	1.3455	0.2568	0.4249	0.3128	0.265	0.1528
P41M43_819	116	0.889	0.111	1.2305	0.1873	0.3351	0.2173	0.1875	0.1371
P41M43_778	114	0.4133	0.5867	1.992	0.498	0.6911	0.4925	0.4042	0.1794
P41M43_648	119	0.1902	0.8098	1.5808	0.3674	0.554	0.2872	0.2352	0.1811
P41M43_636	119	0.974	0.026	1.0524	0.0498	0.1189	0.045	0.0433	0.0383
P41M43_625	119	0.9566	0.0434	1.0895	0.0822	0.1772	0.0689	0.0673	0.0225
P41M43_545	119	0.0907	0.9093	1.3645	0.2671	0.4376	0.1423	0.1114	0.2175
P41M43_390	118	0.4542	0.5458	1.9934	0.4983	0.6915	0.4873	0.3004	0.3836
P41M43_367	113	0.7038	0.2962	1.6844	0.4063	0.5963	0.4147	0.3764	0.0923
P41M43_349	111	0.6782	0.3218	1.7301	0.422	0.613	0.4183	0.3642	0.1294
P41M43_342	118	0.8213	0.1787	1.3839	0.2774	0.4501	0.3078	0.2747	0.1073
P41M43_336	116	0.4944	0.5056	1.9807	0.4951	0.6883	0.4983	0.3503	0.297
P41M43_324	119	0.9114	0.0886	1.1803	0.1527	0.2868	0.209	0.1769	0.1536
P41M45_1188	117	0.843	0.157	1.3491	0.2587	0.4273	0.2739	0.2535	0.0744
P41M45_1138	109	0.278	0.722	1.8515	0.4599	0.6525	0.4165	0.298	0.2844
P41M45_1125	112	0.5469	0.4531	1.9648	0.491	0.6842	0.4997	0.4025	0.1944
P41M45_1088	108	0.1962	0.8038	1.6117	0.3795	0.5673	0.2961	0.2439	0.1762
P41M45_1063	110	0.934	0.066	1.1185	0.1059	0.2162	0.2921	0.0626	0.7857
P41M45_1038	118	0.2085	0.7915	1.7367	0.4242	0.6153	0.2941	0.1922	0.3465
P41M45_952	116	0.6835	0.3165	1.7218	0.4192	0.61	0.4142	0.3788	0.0853
P41M45_857	118	0.815	0.185	1.3839	0.2774	0.4501	0.3432	0.2568	0.2517
P41M45_708	118	0.5096	0.4904	1.9716	0.4928	0.6859	0.4995	0.3522	0.295
P41M45_698	118	0.376	0.624	1.981	0.4952	0.6883	0.4638	0.3197	0.3107
P41M45_682	118	0.9093	0.0907	1.1607	0.1385	0.266	0.228	0.1283	0.4372
P41M45_604	118	0.2457	0.7543	1.7028	0.4127	0.6031	0.4071	0.3374	0.1711
P41M45_594	118	0.1839	0.8161	1.6264	0.3852	0.5735	0.274	0.1987	0.2746
P41M45_521	108	0.2493	0.7507	1.8	0.4444	0.6365	0.0657	0.2135	-2.2507
P41M45_357	109	0.3921	0.6079	1.9925	0.4981	0.6913	0.4975	0.3459	0.3047
P41M45_329	108	0.2884	0.7116	1.9348	0.4832	0.6762	0.362	0.2056	0.432
P41M39_766	119	0.6552	0.3448	1.7569	0.4308	0.6223	0.4724	0.3869	0.1809
P41M39_747	119	0.7438	0.2562	1.5848	0.369	0.5557	0.3609	0.3321	0.0798
P41M39_734	119	0.9829	0.0171	1.0345	0.0333	0.0859	0.0284	0.0278	0.021
P41M39_715	116	0.6936	0.3064	1.6924	0.4091	0.5993	0.4143	0.3507	0.1536
P41M39_702	119	0.8692	0.1308	1.2813	0.2195	0.3778	0.2464	0.2244	0.0895
P41M39_699	119	0.0291	0.9709	1.1998	0.1665	0.3064	0.0791	0.0587	0.2581
P41M39_569	118	0.4005	0.5995	1.9635	0.4907	0.6838	0.4634	0.3984	0.1404
P41M39_567	118	0.2909	0.7091	1.8701	0.4653	0.658	0.3648	0.2631	0.2787
P41M39_553	116	0.7624	0.2376	1.5164	0.3406	0.5239	0.3195	0.2758	0.1368
P41M39_540	117	0.7336	0.2664	1.5973	0.3739	0.5612	0.3561	0.3145	0.1169
P41M39_465	119	0.6299	0.3701	1.8254	0.4522	0.6445	0.4272	0.3763	0.1192
P41M39_459	119	0.6307	0.3693	1.8254	0.4522	0.6445	0.4267	0.3776	0.1151
P41M39_456	119	0.9458	0.0542	1.1088	0.0982	0.2037	0.0938	0.0852	0.0918
P41M39_441	119	0.2123	0.7877	1.6237	0.3841	0.5723	0.295	0.2439	0.1733
P41M39_438	117	0.112	0.888	1.4315	0.3014	0.4787	0.2254	0.1806	0.1988
P41M39_435	119	0.755	0.245	1.5705	0.3633	0.5494	0.3626	0.3399	0.0627
P41M39_294	118	0.7824	0.2176	1.4778	0.3233	0.5042	0.3193	0.2633	0.1752
P41M39_291	118	0.2295	0.7705	1.768	0.4344	0.626	0.4011	0.2779	0.3072
P41M39_290	118	0.2589	0.7411	1.768	0.4344	0.626	0.3391	0.2622	0.2267
P41M39_287	118	0.1826	0.8174	1.6264	0.3852	0.5735	0.3341	0.2637	0.2108
P41M39_285	118	0.5495	0.4505	1.9561	0.4888	0.6819	0.4837	0.4361	0.0984
P41M39_284	118	0.2245	0.7755	1.6661	0.3998	0.5893	0.3657	0.2986	0.1833
P41M39_265	115	0.1775	0.8225	1.7119	0.4159	0.6065	0.3732	0.2076	0.4437
P41M39_262	115	0.7144	0.2856	1.5954	0.3732	0.5603	0.4172	0.322	0.2282
P41M39_260	115	0.8191	0.1809	1.3695	0.2698	0.4409	0.2719	0.2104	0.2261
P41M39_256	115	0.6346	0.3654	1.7874	0.4405	0.6324	0.4689	0.3789	0.192
P41M39_249	115	0.6521	0.3479	1.8016	0.4449	0.637	0.4286	0.3803	0.1126
P41M39_247	115	0.5859	0.4141	1.8688	0.4649	0.6576	0.4831	0.3049	0.369
Min	119			1.0085	0.0084	0.0272	0.0046	0.0046	-2.2507
Max	119			2	0.5	0.6931	0.4999	0.4792	0.8062
Mean	119			1.6041	0.3519	0.5241	0.3386	0.2624	0.225
St. Dev	119			0.2978	0.1365	0.1702	0.0205	0.0145
N, number of samples; f (abs), Frequency of ausence; f (Pres), Frequency of presence; Ne, Effective number of alleles; He, Nei's gene diversity or heterozigosity; I, Shannon's Information index; Ht, total genetic diversity; Hs, genetic diversity within populations; Gst, coefficient of genetic differentiation among subpopulations calculated based on K=6 (maximum Δk ); Min, minimum value; Max, maxi…
a Markers in bold font correspond to the SNP markers selected by MAF.

## Sheet: S8B Table 
S8B Table. Genetic diversity per subpopulation (K=6) estimated using 125 AFLP markers on the subset of 119 accessions.
Subpopulation	N	Ne a	He	I	n° PL	% PL
SbpA_1	20	1.50 (±0.36)	0.29 (±0.18)	0.43 (±0.25)	104	83.2
SbpA_2	9	1.31 (±0.38)	0.18 (±0.20)	0.27 (±0.29)	65	52
SbpA_3	11	1.39 (±0.38)	0.23 (±0.20)	0.34 (±0.28)	82	65.6
SbpA_4	20	1.51 (±0.40)	0.28 (±0.21)	0.42 (±0.28)	92	73.6
SbpA_5	16	1.41 (±0.38)	0.24 (±0.20)	0.35 (±0.28)	85	68
SbpA_6	31	1.51 (±0.36)	0.30 (±0.18)	0.45 (±0.24)	110	88
SbpA_mixed	12	1.56 (±0.35)	0.32 (±0.18)	0.47 (±0.24)	105	84
Total population	119	1.60 (±0.30)	0.35 (±0.14)	0.52 (±0.17)	125	100
N, number of samples; Ne, Effective number of alleles; He, Nei's gene diversity or heterozigosity; I, Shannon's Information index; n° PL, Number of polymorphic loci; % PL, Percentage of polymorphic loci.
a Values corresponds to the mean of all AFLP by each subpopulation ± standard deviation.

## Sheet: S8C Table 
S8C Table. Genetic diversity indices calculated by origin using 125 AFLP markers in a subset of 119 accessions.
Origin a	N	Ne b	He	I	%PL
ARM	34	1.54(±0.03)	0.32(±0.02)	0.47(±0.02)	92.8
ART	11	1.49(±0.04)	0.28(±0.02)	0.41(±0.03)	74.4
CIM	9	1.44(±0.04)	0.25(±0.02)	0.36(±0.03)	65.6
FRA	17	1.49(±0.03)	0.29(±0.02)	0.42(±0.02)	79.2
ITM	15	1.52(±0.03)	0.30(±0.02)	0.45(±0.02)	84.8
ITT	15	1.60(±0.03)	0.34(±0.03)	0.49(±0.02)	84.8
USA	4	1.39(±0.04)	0.22(±0.02)	0.32(±0.03)	55.2
WAN	14	1.46(±0.03)	0.27(±0.02)	0.40(±0.02)	76
Mean	119	1.49(±0.012)	0.28(±0.01)	0.42(±0.01)	76.6
Accessions are coded as ARM, modern Argentinian; ART, traditional Argentinian; CIM, CIMMYT; FRA, France; ITM, modern Italian; ITT, traditional Italian; USA, United States; WAN, West Asia North Africa region; N, number of samples; Ne, Effective number of alleles; He, Nei's gene diversity or heterozigosity; I, Shannon's Information index; % PL, Percentage of polymorphic loci.
a Accessions from Argentina and Italy were divided into two groups according to the year of release (until and after 1985). Accessions labeled as "traditional" are those either bred or released until 1985.
b Values corresponds to average of all markers by origin ± the standard error.

## Sheet: S8D Table 
S8D Table. Allele frequencies and genetic diversity indices calculated per locus using 56 SNP loci in a subset of 119 accessions.
SNP ID a	N	SNP type	f(1)	f(2)	Ne	Ho	He	I	Hs	Ht	Gst
BS00003575	119	C/T	0.91597	0.08403	1.18195	0	0.153944	0.288512	0.155274	0.154321	-0.00617795
BS00003634	119	C/T	1	0	1	0	0	0	0	0	-
BS00003776	119	C/T	1	0	1	0	0	0	0	0	-
BS00003807	119	A/G	0.0084	0.9916	1.01695	0	0.0166655	0.0485287	0.0175312	0.0175375	0.000359893
BS00004129	119	G/C	0.94538	0.05462	1.11517	0.00840336	0.103277	0.211905	0.105637	0.105874	0.0022441
BS00004158	118	C/T	0.42373	0.57627	1.95452	0	0.488365	0.681467	0.452466	0.493705	0.0835292
BS00004224	119	C/T	0.36975	0.63025	1.8729	0	0.466069	0.658821	0.370385	0.464196	0.202095
BS00004546	119	A/T	1	0	1	0	0	0	0	0	-
BS00004673	119	G/T	0.02521	0.97479	1.05169	0.0168067	0.0491491	0.117676	0.0506464	0.0509316	0.00559887
BS00004727	119	A/G	0.9916	0.0084	1.01695	0	0.0166655	0.0485287	0.0161406	0.0161348	-0.000359635
BS00005036	119	A/G	1	0	1	0	0	0	0	0	-
BS00005060	119	C/T	0.14286	0.85714	1.32432	0	0.244898	0.410116	0.228527	0.241598	0.0541022
BS00005092	119	A/C	1	0	1	0	0	0	0	0	-
BS00005117	119	G/C	0.57983	0.42017	1.95028	0	0.487254	0.680346	0.450361	0.493007	0.0865021
BS00005272	119	C/T	0.03361	0.96639	1.06948	0	0.0649672	0.147087	0.066856	0.0669594	0.00154436
BS00005311	119	A/G	0.91597	0.08403	1.18195	0	0.153944	0.288512	0.148744	0.151904	0.0208067
BS00005343	119	C/T	0.41176	0.58824	1.9396	0	0.484429	0.677494	0.374469	0.490998	0.237331
BS00009274	119	G/C	0.54622	0.45378	1.98306	0	0.495728	0.688869	0.295266	0.500349	0.409881
BS00009848	119	G/C	0.55462	0.44538	1.97641	0	0.494033	0.687168	0.38143	0.499289	0.236054
BS00010779	119	G/C	0.10924	0.89076	1.24165	0	0.194619	0.344931	0.168551	0.189114	0.108736
BS00010888	119	G/C	0.89076	0.10924	1.24165	0	0.194619	0.344931	0.168551	0.189114	0.108736
BS00012056	119	A/G	0.44538	0.55462	1.97641	0	0.494033	0.687168	0.282339	0.493037	0.427347
BS00012587	119	A/G	0.54202	0.45798	1.98598	0.00840336	0.496469	0.689612	0.494671	0.500095	0.0108445
BS00012743	119	G/C	0.42017	0.57983	1.95028	0	0.487254	0.680346	0.480309	0.490154	0.0200866
BS00012772	119	A/G	0.51261	0.48739	1.99873	0	0.499682	0.692829	0.452615	0.503048	0.100254
BS00014046	119	G/C	0.04622	0.95378	1.09669	0.00840336	0.0881647	0.187227	0.0885985	0.0925449	0.0426427
BS00014101	119	A/C	0.95378	0.04622	1.09669	0.00840336	0.0881647	0.187227	0.0885985	0.0925449	0.0426427
BS00014199	119	G/C	0.84034	0.15966	1.36676	0	0.268343	0.439112	0.273352	0.271509	-0.00678717
BS00014413	119	A/G	0.95798	0.04202	1.08755	0.0168067	0.0805028	0.174302	0.0811204	0.0805998	-0.00645918
BS00014897	119	A/C	0.01681	0.98319	1.03418	0	0.0330485	0.0853366	0.0344364	0.034762	0.00936887
BS00014923	119	A/G	0.97899	0.02101	1.0429	0.00840336	0.0411341	0.101938	0.042579	0.0432193	0.0148155
BS00015223	119	A/G	0.88235	0.11765	1.26201	0	0.207612	0.362211	0.20761	0.207512	-0.000471839
BS00015274	119	C/T	0.71429	0.28571	1.68966	0	0.408163	0.59827	0.379997	0.406891	0.0660982
BS00016097	119	G/C	0.22269	0.77731	1.52951	0.00840336	0.346197	0.53029	0.334114	0.353885	0.0558681
BS00016725	119	A/C	1	0	1	0	0	0	0	0	-
BS00018086	119	C/T	0.7395	0.2605	1.62677	0	0.385284	0.573584	0.36809	0.384384	0.042392
BS00018367	119	A/C	0.9916	0.0084	1.01695	0	0.0166655	0.0485287	0.0175312	0.0175375	0.000359893
BS00018474	119	C/T	0.07563	0.92437	1.16255	0	0.139821	0.267965	0.138859	0.145406	0.0450228
BS00020741	119	G/C	1	0	1	0	0	0	0	0	-
BS00003694	119	C/T	0.03361	0.96639	1.06948	0	0.0649672	0.147087	0.066856	0.0669594	0.00154436
BS00003837	119	C/T	0.9916	0.0084	1.01695	0	0.0166655	0.0485287	0.0161406	0.0161348	-0.000359635
BS00004378	119	A/G	0.01681	0.98319	1.03418	0	0.0330485	0.0853366	0.0317521	0.0320051	0.00790485
BS00019332	119	A/G	0.98319	0.01681	1.03418	0	0.0330485	0.0853366	0.0336719	0.0333894	-0.00845946
Lr47-2	119	A/G	0.63025	0.36975	1.8729	0	0.466069	0.658821	0.299217	0.462002	0.352348
BS00022093	119	G/C	0.0084	0.9916	1.01695	0	0.0166655	0.0485287	0.0175312	0.0175375	0.000359893
BS00003743	119	C/T	0.96639	0.03361	1.06948	0	0.0649672	0.147087	0.0643655	0.0642994	-0.00102942
BS00022851	119	A/G	0.92857	0.07143	1.15294	0.0252101	0.132653	0.257319	0.130636	0.138394	0.0560568
BS00023148	119	C/T	0.13866	0.86134	1.31382	0.0420168	0.23886	0.402515	0.232369	0.237152	0.0201696
BS00108257	119	C/T	0.07563	0.92437	1.16255	0	0.139821	0.267965	0.138859	0.145406	0.0450228
BS00077329	119	G/C	0.08824	0.91176	1.19175	0.00840336	0.1609	0.298436	0.162982	0.165107	0.0128725
BS00022411	119	A/C	0.67227	0.32773	1.78778	0	0.440647	0.63256	0.320222	0.450575	0.289303
BS00082002	119	C/T	0.01681	0.98319	1.03418	0	0.0330485	0.0853366	0.0336719	0.0333894	-0.00845946
BS00094343	119	A/G	0.98319	0.01681	1.03418	0	0.0330485	0.0853366	0.0344364	0.034762	0.00936887
BS00066143	119	C/T	0.97479	0.02521	1.05169	0	0.0491491	0.117676	0.050577	0.0503309	-0.00488869
BS00010757	119	A/T	0.97479	0.02521	1.05169	0	0.0491491	0.117676	0.0492833	0.0489767	-0.00626061
BS00075379	119	G/T	0.98319	0.01681	1.03418	0	0.0330485	0.0853366	0.0344364	0.034762	0.00936887
Min					1	0	0	0	0	0	-0.00845946
Max					1.99873	0.0420168	0.499682	0.692829	0.494671	0.503048	0.427347
Mean	119				1.30305	0.00285114	0.182052	0.289316	0.159512	0.183453	0.130501
S.E.j					0.0489111	0.000987747	0.0247432	0.0334579	0.0206217	0.0248631	0.028423
N, number of samples; f(1), Allele frequency of the 1st allele indicated in the SNP type; f(2), Allele frequency of the 2cd allele indicated in the SNP type; Ne, Effective number of alleles; Ho, observed heterozigosity; He, Nei's gene diversity or heterozigosity; I, Shannon's Information index; Ht, total genetic diversity; Hs, genetic diversity within populations; Gst, coefficient of genetic diff…
a Markers in bold font correspond to the SNP markers selected by MAF.

## Sheet: S8E Table
S8E Table. Genetic diversity per subpopulation (K=2) estimated using 56 SNP markers in a subset of 119 accessions.
Subpopulation	N	Ne a	Ho	He	I	n° PL	% PL
SbpS_1	62	1.250 (±0.043)	0.002 (±0.001)	0.156 (±0.023)	0.248 (±0.033)	40	71.4286
SbpS_2	57	1.241 (±0.309)	0.003 (±0.001)	0.158 (±0.021)	0.26 (±0.03)	44	78.5714
Mean	119	1.245 (±0.309)	0.003 (±0.001)	0.157 (±0.016)	0.254 (±0.309)	49	87.5
N, number of samples; Ne, Effective number of alleles; Ho, Observed heterozigosity; He, Nei's gene diversity or heterozigosity; I, Shannon's Information index; n° PL, Number of polymorphic loci; % PL, Percentage of polymorphic loci
a Values corresponds to the mean of all SNP by each subpopulation ± standard deviation.
